# Supplementary material for: Di-μ-nicotinamide-κ2 N 1:O;κ2 O:N 1-bis­[aqua­bis­(4-bromo­benzoato)-κO;κ2 O,O′-manganese(II)]
Source: Acta Crystallogr Sect E Struct Rep Online. 2011 Jul 23;67(Pt 8):m1128–9. doi: 10.1107/S1600536811028492 (PMC3212190; doi:10.1107/S1600536811028492)
Supplement: Supplementary file 1 [file e-67-m1128-sup1.cif]

##############################################################################
#                                                                            #
# This CIF contains the data in a paper accepted for publication in          #
# Acta Crystallographica Section E. It conforms to the requirements of       #
# Notes for Authors for Acta Crystallographica Section E, and has been       #
# peer reviewed under the auspices of the IUCr Commission on Journals.       #
#                                                                            #
# Full details of the Crystallographic Information File format               #
# are given in the paper "The Crystallographic Information File (CIF):       #
# a New Standard Archive File for Crystallography" by S. R. Hall, F. H.      #
# Allen and I. D. Brown [Acta Cryst. (1991), A47, 655-685].                  #
#                                                                            #
# The current version of the core CIF dictionary is obtainable from          #
# ftp://ftp.iucr.org/pub/cif_core.dic.                                       #
#                                                                            #
# Software is freely available for graphical display of the structure(s)     #
# in this CIF. For information consult the CIF software page                 #
# http://www.iucr.org/resources/cif/software.                                #
#                                                                            #
# This file may be used for bona fide research purposes within the           #
# scientific community so long as proper attribution is given to the journal # 
# article from which it was obtained.                                        #
#                                                                            #
##############################################################################
data_I
_audit_creation_method     SHELXL-97
_chemical_name_systematic
;
Di-\m-nicotinamide-\k^2^<i>N</i>^1^:<i>O</i>;\k^2^<i>O</i>:<i>N</i>^1^-
bis[aquabis(4-bromobenzoato)-\k<i>O</i>;\k^2^<i>O</i>,<i>O</i>'-manganese(II)]
;
_chemical_name_common     ?
_chemical_formula_moiety     'C40 H32 Br4 Mn2 N4 O12'
_chemical_formula_sum     'C40 H32 Br4 Mn2 N4 O12'
_chemical_formula_iupac     '[Mn2 (C7 H4 Br O2)4 (C6 H6 N2 O)2 (H2 O)2]'
_chemical_formula_weight     1190.18
_chemical_melting_point     ?
_symmetry_cell_setting     triclinic
_symmetry_space_group_name_H-M     'P -1'
_symmetry_space_group_name_Hall     '-P 1'
loop_
    _symmetry_equiv_pos_as_xyz
    'x, y, z'
    '-x, -y, -z'
_cell_length_a     7.2213(2)
_cell_length_b     12.1782(3)
_cell_length_c     13.4931(4)
_cell_angle_alpha     110.038(3)
_cell_angle_beta     91.206(2)
_cell_angle_gamma     103.653(2)
_cell_volume     1076.51(6)
_cell_formula_units_Z     1
_cell_measurement_reflns_used     7870
_cell_measurement_theta_min     2.85
_cell_measurement_theta_max     28.12
_cell_measurement_temperature     294(2)
_exptl_crystal_description     block
_exptl_crystal_colour     colorless
_exptl_crystal_size_max     0.29
_exptl_crystal_size_mid     0.22
_exptl_crystal_size_min     0.20
_exptl_crystal_density_diffrn     1.836
_exptl_crystal_density_meas     ?
_exptl_crystal_density_method     'not measured'
_exptl_crystal_F_000     586
_exptl_absorpt_coefficient_mu     4.365
_exptl_absorpt_correction_type     multi-scan
_exptl_absorpt_process_details     '(SADABS; Bruker, 2005)'
_exptl_absorpt_correction_T_min     0.329
_exptl_absorpt_correction_T_max     0.418
_exptl_special_details
;
;
_diffrn_ambient_temperature     294(2)
_diffrn_radiation_type     MoK\a
_diffrn_radiation_wavelength     0.71073
_diffrn_radiation_source     'fine-focus sealed tube'
_diffrn_radiation_monochromator     graphite
_diffrn_measurement_device_type     'Bruker Kappa APEXII CCD area-detector'
_diffrn_measurement_method     '\f and \w'
_diffrn_detector_area_resol_mean     ?
_diffrn_reflns_number     18469
_diffrn_reflns_av_R_equivalents     0.0391
_diffrn_reflns_av_sigmaI/netI     0.0363
_diffrn_reflns_theta_min     1.97
_diffrn_reflns_theta_max     28.59
_diffrn_reflns_theta_full     28.59
_diffrn_measured_fraction_theta_max     0.980
_diffrn_measured_fraction_theta_full     0.980
_diffrn_reflns_limit_h_min     -9
_diffrn_reflns_limit_h_max     9
_diffrn_reflns_limit_k_min     -16
_diffrn_reflns_limit_k_max     16
_diffrn_reflns_limit_l_min     -18
_diffrn_reflns_limit_l_max     17
_diffrn_standards_number     ?
_diffrn_standards_interval_count     ?
_diffrn_standards_interval_time     ?
_diffrn_standards_decay_%     ?
_refine_special_details
;
 Refinement of F^2^ against ALL reflections.  The weighted R-factor wR and
 goodness of fit S are based on F^2^, conventional R-factors R are based
 on F, with F set to zero for negative F^2^. The threshold expression of
 F^2^ > 2sigma(F^2^) is used only for calculating R-factors(gt) etc. and is
 not relevant to the choice of reflections for refinement.  R-factors based
 on F^2^ are statistically about twice as large as those based on F, and R-
 factors based on ALL data will be even larger.
;
_reflns_number_total     5394
_reflns_number_gt     4298
_reflns_threshold_expression     I>2\s(I)
_refine_ls_structure_factor_coef     Fsqd
_refine_ls_matrix_type     full
_refine_ls_R_factor_all     0.0631
_refine_ls_R_factor_gt     0.0488
_refine_ls_wR_factor_gt     0.1186
_refine_ls_wR_factor_ref     0.1264
_refine_ls_goodness_of_fit_ref     1.054
_refine_ls_restrained_S_all     1.054
_refine_ls_number_reflns     5394
_refine_ls_number_parameters     297
_refine_ls_number_restraints     4
_refine_ls_hydrogen_treatment     mixed
_refine_ls_weighting_scheme     calc
_refine_ls_weighting_details
         'calc w=1/[\s^2^(Fo^2^)+(0.0463P)^2^+2.4514P] where P=(Fo^2^+2Fc^2^)/3'
_atom_sites_solution_hydrogens     geom
_atom_sites_solution_primary     direct
_atom_sites_solution_secondary     difmap
_refine_ls_shift/su_max     0.000
_refine_ls_shift/su_mean     0.000
_refine_diff_density_max     2.029
_refine_diff_density_min     -1.755
_refine_ls_extinction_method     'SHELXL97 (Sheldrick, 2008)'
_refine_ls_extinction_coef     0.0235(13)
_refine_ls_extinction_expression
                                  'Fc^*^=kFc[1+0.001xFc^2^\l^3^/sin(2\q)]^-1/4^'
loop_
    _atom_type_symbol
    _atom_type_description
    _atom_type_scat_dispersion_real
    _atom_type_scat_dispersion_imag
    _atom_type_scat_source
    'C' 'C' 0.0030 0.0020
                         'International Tables Vol C Tables 4.2.6.8 and 6.1.1.4'
    'H' 'H' 0.0000 0.0000
                         'International Tables Vol C Tables 4.2.6.8 and 6.1.1.4'
    'Br' 'Br' -0.2900 2.4600
                         'International Tables Vol C Tables 4.2.6.8 and 6.1.1.4'
    'Mn' 'Mn' 0.3370 0.7280
                         'International Tables Vol C Tables 4.2.6.8 and 6.1.1.4'
    'N' 'N' 0.0060 0.0030
                         'International Tables Vol C Tables 4.2.6.8 and 6.1.1.4'
    'O' 'O' 0.0110 0.0060
                         'International Tables Vol C Tables 4.2.6.8 and 6.1.1.4'
_computing_data_collection     'APEX2 (Bruker, 2007)'
_computing_cell_refinement     'SAINT (Bruker, 2007)'
_computing_data_reduction     'SAINT (Bruker, 2007)'
_computing_structure_solution     'SHELXS97 (Sheldrick, 2008)'
_computing_structure_refinement     'SHELXL97 (Sheldrick, 2008)'
_computing_molecular_graphics     'ORTEP-3 for Windows (Farrugia, 1997)'
_computing_publication_material
                                'WinGX (Farrugia, 1999) and PLATON (Spek, 2009)'
loop_
    _atom_site_type_symbol
    _atom_site_label
    _atom_site_fract_x
    _atom_site_fract_y
    _atom_site_fract_z
    _atom_site_U_iso_or_equiv
    _atom_site_adp_type
    _atom_site_calc_flag
    _atom_site_refinement_flags
    _atom_site_occupancy
    _atom_site_symmetry_multiplicity
    _atom_site_disorder_assembly
    _atom_site_disorder_group
    Mn Mn1 0.03281(7) 0.20681(4) 0.48986(4) 0.02469(14) Uani d . 1 1 . .
    Br Br1 0.08035(10) -0.25888(5) -0.16236(4) 0.0704(2) Uani d . 1 1 . .
    Br Br2 -0.35117(11) 0.46846(7) 1.09799(4) 0.0875(3) Uani d . 1 1 . .
    O O1 -0.0971(3) 0.0349(2) 0.34227(19) 0.0305(5) Uani d . 1 1 . .
    O O2 0.1724(3) 0.1626(2) 0.33974(19) 0.0294(5) Uani d . 1 1 . .
    O O3 -0.1656(5) 0.1988(3) 0.5927(3) 0.0537(8) Uani d . 1 1 . .
    O O4 -0.3453(4) 0.0368(2) 0.6157(2) 0.0470(7) Uani d . 1 1 . .
    O O5 -0.1222(3) 0.3095(2) 0.4261(2) 0.0320(5) Uani d . 1 1 . .
    O O6 0.2150(4) 0.1154(2) 0.5439(2) 0.0326(5) Uani d D 1 1 . .
    H H6A 0.174(7) 0.083(5) 0.588(3) 0.068(17) Uiso d D 1 1 . .
    H H6B 0.259(6) 0.066(3) 0.496(3) 0.042(12) Uiso d D 1 1 . .
    N N1 0.2516(4) 0.3847(2) 0.5796(2) 0.0291(6) Uani d . 1 1 . .
    N N2 -0.4244(4) 0.1935(3) 0.3759(3) 0.0369(7) Uani d D 1 1 . .
    H H2A -0.541(3) 0.187(4) 0.357(4) 0.054(14) Uiso d D 1 1 . .
    H H2B -0.394(7) 0.133(3) 0.384(4) 0.053(13) Uiso d D 1 1 . .
    C C1 0.0442(4) 0.0650(3) 0.2952(2) 0.0243(6) Uani d . 1 1 . .
    C C2 0.0602(5) -0.0145(3) 0.1855(3) 0.0281(7) Uani d . 1 1 . .
    C C3 -0.0629(5) -0.1295(3) 0.1423(3) 0.0358(8) Uani d . 1 1 . .
    H H3 -0.1523 -0.1571 0.1827 0.043 Uiso calc R 1 1 . .
    C C4 -0.0537(6) -0.2035(4) 0.0392(3) 0.0439(9) Uani d . 1 1 . .
    H H4 -0.1349 -0.2811 0.0106 0.053 Uiso calc R 1 1 . .
    C C5 0.0761(6) -0.1610(4) -0.0197(3) 0.0433(9) Uani d . 1 1 . .
    C C6 0.2021(6) -0.0479(4) 0.0219(3) 0.0453(9) Uani d . 1 1 . .
    H H6 0.2915 -0.0212 -0.0190 0.054 Uiso calc R 1 1 . .
    C C7 0.1942(5) 0.0256(3) 0.1250(3) 0.0354(8) Uani d . 1 1 . .
    H H7 0.2789 0.1021 0.1538 0.043 Uiso calc R 1 1 . .
    C C8 -0.2679(5) 0.1464(3) 0.6458(3) 0.0318(7) Uani d . 1 1 . .
    C C9 -0.2941(5) 0.2254(3) 0.7544(3) 0.0314(7) Uani d . 1 1 . .
    C C10 -0.1872(6) 0.3452(3) 0.7977(3) 0.0412(9) Uani d . 1 1 . .
    H H10 -0.1026 0.3769 0.7574 0.049 Uiso calc R 1 1 . .
    C C11 -0.2037(7) 0.4181(4) 0.8993(4) 0.0515(11) Uani d . 1 1 . .
    H H11 -0.1332 0.4986 0.9273 0.062 Uiso calc R 1 1 . .
    C C12 -0.3271(7) 0.3688(4) 0.9580(3) 0.0512(11) Uani d . 1 1 . .
    C C13 -0.4343(6) 0.2518(5) 0.9188(4) 0.0522(11) Uani d . 1 1 . .
    H H13 -0.5171 0.2207 0.9602 0.063 Uiso calc R 1 1 . .
    C C14 -0.4181(6) 0.1794(4) 0.8158(3) 0.0425(9) Uani d . 1 1 . .
    H H14 -0.4911 0.0995 0.7881 0.051 Uiso calc R 1 1 . .
    C C15 0.2168(5) 0.4876(3) 0.5798(3) 0.0291(7) Uani d . 1 1 . .
    H H15 0.0945 0.4845 0.5539 0.035 Uiso calc R 1 1 . .
    C C16 0.3514(4) 0.5991(3) 0.6163(2) 0.0235(6) Uani d . 1 1 . .
    C C17 0.5302(5) 0.6036(3) 0.6579(3) 0.0313(7) Uani d . 1 1 . .
    H H17 0.6249 0.6762 0.6834 0.038 Uiso calc R 1 1 . .
    C C18 0.5661(5) 0.4984(3) 0.6609(3) 0.0373(8) Uani d . 1 1 . .
    H H18 0.6852 0.4998 0.6897 0.045 Uiso calc R 1 1 . .
    C C19 0.4250(5) 0.3911(3) 0.6212(3) 0.0325(7) Uani d . 1 1 . .
    H H19 0.4515 0.3208 0.6234 0.039 Uiso calc R 1 1 . .
    C C20 -0.2925(4) 0.2957(3) 0.3966(3) 0.0252(6) Uani d . 1 1 . .
loop_
    _atom_site_aniso_label
    _atom_site_aniso_U_11
    _atom_site_aniso_U_22
    _atom_site_aniso_U_33
    _atom_site_aniso_U_12
    _atom_site_aniso_U_13
    _atom_site_aniso_U_23
    Mn1 0.0273(2) 0.0187(2) 0.0281(3) 0.00505(17) 0.00231(18) 0.00905(18)
    Br1 0.1104(5) 0.0750(4) 0.0318(2) 0.0543(3) 0.0100(2) 0.0063(2)
    Br2 0.1231(6) 0.1180(5) 0.0361(3) 0.0877(5) 0.0081(3) 0.0083(3)
    O1 0.0304(12) 0.0269(11) 0.0325(12) 0.0038(9) 0.0061(10) 0.0109(9)
    O2 0.0269(11) 0.0266(11) 0.0337(12) 0.0043(9) 0.0009(9) 0.0114(9)
    O3 0.0640(19) 0.0517(17) 0.0500(18) 0.0148(15) 0.0300(15) 0.0226(14)
    O4 0.0580(18) 0.0320(13) 0.0502(17) 0.0133(12) 0.0130(14) 0.0123(12)
    O5 0.0243(11) 0.0230(10) 0.0482(15) 0.0044(9) -0.0054(10) 0.0138(10)
    O6 0.0429(14) 0.0239(11) 0.0354(14) 0.0116(10) 0.0044(11) 0.0141(10)
    N1 0.0297(14) 0.0208(12) 0.0361(15) 0.0041(10) -0.0034(11) 0.0113(11)
    N2 0.0276(15) 0.0221(13) 0.060(2) 0.0016(11) -0.0041(14) 0.0175(14)
    C1 0.0263(15) 0.0230(13) 0.0264(15) 0.0076(11) -0.0012(12) 0.0116(12)
    C2 0.0300(16) 0.0301(15) 0.0274(16) 0.0121(13) 0.0007(13) 0.0117(13)
    C3 0.0403(19) 0.0303(16) 0.0323(18) 0.0080(14) 0.0012(15) 0.0065(14)
    C4 0.054(2) 0.0332(18) 0.038(2) 0.0134(17) -0.0039(17) 0.0047(16)
    C5 0.060(2) 0.047(2) 0.0288(18) 0.034(2) 0.0022(17) 0.0079(16)
    C6 0.050(2) 0.060(3) 0.039(2) 0.027(2) 0.0165(18) 0.0250(19)
    C7 0.0354(18) 0.0396(18) 0.0342(19) 0.0113(15) 0.0048(14) 0.0157(15)
    C8 0.0300(16) 0.0357(17) 0.0366(18) 0.0163(14) 0.0073(14) 0.0161(14)
    C9 0.0319(17) 0.0359(17) 0.0351(18) 0.0183(14) 0.0065(14) 0.0171(14)
    C10 0.049(2) 0.0363(19) 0.042(2) 0.0151(16) 0.0051(17) 0.0163(16)
    C11 0.070(3) 0.040(2) 0.044(2) 0.025(2) -0.003(2) 0.0081(18)
    C12 0.064(3) 0.064(3) 0.033(2) 0.046(2) 0.0022(19) 0.0071(19)
    C13 0.045(2) 0.079(3) 0.047(2) 0.031(2) 0.0176(19) 0.030(2)
    C14 0.038(2) 0.050(2) 0.045(2) 0.0143(17) 0.0127(17) 0.0219(18)
    C15 0.0259(15) 0.0221(14) 0.0378(18) 0.0033(12) -0.0062(13) 0.0112(13)
    C16 0.0248(14) 0.0196(13) 0.0263(15) 0.0047(11) 0.0018(11) 0.0092(11)
    C17 0.0259(15) 0.0255(15) 0.0408(19) 0.0019(12) -0.0053(13) 0.0134(14)
    C18 0.0289(17) 0.0336(17) 0.051(2) 0.0064(14) -0.0079(15) 0.0190(16)
    C19 0.0361(18) 0.0255(15) 0.0391(19) 0.0096(13) -0.0021(14) 0.0148(14)
    C20 0.0262(15) 0.0196(13) 0.0278(15) 0.0053(11) 0.0008(12) 0.0064(11)
_geom_special_details
;
 All esds (except the esd in the dihedral angle between two l.s. planes)
 are estimated using the full covariance matrix.  The cell esds are taken
 into account individually in the estimation of esds in distances, angles
 and torsion angles; correlations between esds in cell parameters are only
 used when they are defined by crystal symmetry.  An approximate (isotropic)
 treatment of cell esds is used for estimating esds involving l.s. planes.
;
loop_
    _geom_bond_atom_site_label_1
    _geom_bond_atom_site_label_2
    _geom_bond_site_symmetry_2
    _geom_bond_distance
    _geom_bond_publ_flag
    Mn1 O1 . 2.316(2) yes
    Mn1 O2 . 2.237(2) yes
    Mn1 O3 . 2.025(3) yes
    Mn1 C1 . 2.619(3) ?
    Br1 C5 . 1.891(4) ?
    Br2 C12 . 1.901(4) ?
    O1 C1 . 1.260(4) ?
    O2 C1 . 1.265(4) ?
    O3 C8 . 1.257(4) ?
    O4 C8 . 1.235(4) ?
    Mn1 O5 . 2.217(2) yes
    O5 C20 . 1.239(4) ?
    Mn1 O6 . 2.170(2) yes
    O6 H6A . 0.845(19) ?
    O6 H6B . 0.847(19) ?
    Mn1 N1 . 2.272(3) yes
    N1 C15 . 1.334(4) ?
    N1 C19 . 1.335(4) ?
    N2 H2A . 0.853(19) ?
    N2 H2B . 0.857(19) ?
    C1 C2 . 1.490(5) ?
    C2 C3 . 1.386(5) ?
    C2 C7 . 1.388(5) ?
    C3 C4 . 1.388(5) ?
    C3 H3 . 0.9300 ?
    C4 H4 . 0.9300 ?
    C5 C4 . 1.364(6) ?
    C6 C5 . 1.377(6) ?
    C6 H6 . 0.9300 ?
    C7 C6 . 1.384(6) ?
    C7 H7 . 0.9300 ?
    C9 C8 . 1.497(5) ?
    C9 C10 . 1.389(5) ?
    C9 C14 . 1.384(5) ?
    C10 C11 . 1.380(6) ?
    C10 H10 . 0.9300 ?
    C11 H11 . 0.9300 ?
    C12 C13 . 1.362(7) ?
    C12 C11 . 1.373(7) ?
    C13 H13 . 0.9300 ?
    C14 C13 . 1.392(6) ?
    C14 H14 . 0.9300 ?
    C15 C16 . 1.389(4) ?
    C15 H15 . 0.9300 ?
    C16 C17 . 1.378(4) ?
    C16 C20 2_566 1.503(4) ?
    C17 H17 . 0.9300 ?
    C18 C17 . 1.380(5) ?
    C18 H18 . 0.9300 ?
    C19 C18 . 1.379(5) ?
    C19 H19 . 0.9300 ?
    C20 N2 . 1.314(4) ?
    C20 C16 2_566 1.503(4) ?
loop_
    _geom_angle_atom_site_label_1
    _geom_angle_atom_site_label_2
    _geom_angle_atom_site_label_3
    _geom_angle_site_symmetry_1
    _geom_angle_site_symmetry_3
    _geom_angle
    _geom_angle_publ_flag
    O1 Mn1 C1 . . 28.77(9) ?
    O2 Mn1 O1 . . 57.61(8) ?
    O2 Mn1 N1 . . 96.47(10) ?
    O2 Mn1 C1 . . 28.85(9) ?
    O3 Mn1 O1 . . 102.93(11) ?
    O3 Mn1 O2 . . 160.32(12) ?
    O3 Mn1 O5 . . 89.12(12) ?
    O3 Mn1 O6 . . 97.50(12) ?
    O3 Mn1 N1 . . 102.86(12) ?
    O3 Mn1 C1 . . 131.68(12) ?
    O5 Mn1 O1 . . 89.54(9) ?
    O5 Mn1 O2 . . 87.89(9) ?
    O5 Mn1 N1 . . 87.93(9) ?
    O5 Mn1 C1 . . 89.17(9) ?
    O6 Mn1 O1 . . 91.37(9) ?
    O6 Mn1 O2 . . 86.68(9) ?
    O6 Mn1 O5 . . 172.93(10) ?
    O6 Mn1 N1 . . 88.18(10) ?
    O6 Mn1 C1 . . 88.26(10) ?
    N1 Mn1 O1 . . 154.04(10) ?
    N1 Mn1 C1 . . 125.32(10) ?
    C1 O1 Mn1 . . 89.05(18) ?
    C1 O2 Mn1 . . 92.58(19) ?
    C8 O3 Mn1 . . 152.3(3) ?
    C20 O5 Mn1 . . 134.3(2) ?
    Mn1 O6 H6B . . 116(3) ?
    Mn1 O6 H6A . . 117(4) ?
    H6B O6 H6A . . 108(5) ?
    C15 N1 Mn1 . . 118.9(2) ?
    C15 N1 C19 . . 117.4(3) ?
    C19 N1 Mn1 . . 123.1(2) ?
    C20 N2 H2A . . 121(3) ?
    C20 N2 H2B . . 120(3) ?
    H2A N2 H2B . . 119(5) ?
    O1 C1 Mn1 . . 62.18(17) ?
    O1 C1 O2 . . 120.7(3) ?
    O1 C1 C2 . . 119.9(3) ?
    O2 C1 Mn1 . . 58.57(17) ?
    O2 C1 C2 . . 119.4(3) ?
    C2 C1 Mn1 . . 177.4(2) ?
    C3 C2 C1 . . 119.6(3) ?
    C3 C2 C7 . . 119.4(3) ?
    C7 C2 C1 . . 121.0(3) ?
    C2 C3 C4 . . 120.4(4) ?
    C2 C3 H3 . . 119.8 ?
    C4 C3 H3 . . 119.8 ?
    C3 C4 H4 . . 120.4 ?
    C5 C4 C3 . . 119.1(4) ?
    C5 C4 H4 . . 120.4 ?
    C4 C5 Br1 . . 119.1(3) ?
    C4 C5 C6 . . 121.6(4) ?
    C6 C5 Br1 . . 119.3(3) ?
    C5 C6 C7 . . 119.3(4) ?
    C5 C6 H6 . . 120.3 ?
    C7 C6 H6 . . 120.3 ?
    C2 C7 H7 . . 120.0 ?
    C6 C7 C2 . . 120.1(4) ?
    C6 C7 H7 . . 120.0 ?
    O3 C8 C9 . . 116.0(3) ?
    O4 C8 O3 . . 125.3(4) ?
    O4 C8 C9 . . 118.7(3) ?
    C10 C9 C8 . . 120.6(3) ?
    C14 C9 C8 . . 120.8(3) ?
    C14 C9 C10 . . 118.5(4) ?
    C9 C10 H10 . . 119.3 ?
    C11 C10 C9 . . 121.4(4) ?
    C11 C10 H10 . . 119.3 ?
    C10 C11 H11 . . 120.9 ?
    C12 C11 C10 . . 118.2(4) ?
    C12 C11 H11 . . 120.9 ?
    C11 C12 Br2 . . 118.6(4) ?
    C13 C12 Br2 . . 119.1(4) ?
    C13 C12 C11 . . 122.3(4) ?
    C12 C13 C14 . . 119.0(4) ?
    C12 C13 H13 . . 120.5 ?
    C14 C13 H13 . . 120.5 ?
    C9 C14 C13 . . 120.5(4) ?
    C9 C14 H14 . . 119.7 ?
    C13 C14 H14 . . 119.7 ?
    N1 C15 C16 . . 124.2(3) ?
    N1 C15 H15 . . 117.9 ?
    C16 C15 H15 . . 117.9 ?
    C15 C16 C20 . 2_566 117.2(3) ?
    C17 C16 C15 . . 117.5(3) ?
    C17 C16 C20 . 2_566 125.2(3) ?
    C16 C17 C18 . . 118.8(3) ?
    C16 C17 H17 . . 120.6 ?
    C18 C17 H17 . . 120.6 ?
    C17 C18 H18 . . 120.1 ?
    C19 C18 C17 . . 119.9(3) ?
    C19 C18 H18 . . 120.1 ?
    N1 C19 C18 . . 122.2(3) ?
    N1 C19 H19 . . 118.9 ?
    C18 C19 H19 . . 118.9 ?
    O5 C20 N2 . . 123.2(3) ?
    O5 C20 C16 . 2_566 118.5(3) ?
    N2 C20 C16 . 2_566 118.3(3) ?
loop_
    _geom_torsion_atom_site_label_1
    _geom_torsion_atom_site_label_2
    _geom_torsion_atom_site_label_3
    _geom_torsion_atom_site_label_4
    _geom_torsion_site_symmetry_1
    _geom_torsion_site_symmetry_2
    _geom_torsion_site_symmetry_3
    _geom_torsion_site_symmetry_4
    _geom_torsion
    _geom_torsion_publ_flag
    O2 Mn1 O1 C1 . . . . 1.32(17) ?
    O3 Mn1 O1 C1 . . . . 178.1(2) ?
    O3 Mn1 O2 C1 . . . . -10.6(4) ?
    O5 Mn1 O1 C1 . . . . 89.11(19) ?
    O6 Mn1 O1 C1 . . . . -83.88(19) ?
    N1 Mn1 O1 C1 . . . . 4.8(3) ?
    O1 Mn1 O2 C1 . . . . -1.31(17) ?
    O5 Mn1 O2 C1 . . . . -92.11(18) ?
    O6 Mn1 O2 C1 . . . . 92.42(18) ?
    N1 Mn1 O2 C1 . . . . -179.79(18) ?
    O1 Mn1 O3 C8 . . . . 56.2(7) ?
    O2 Mn1 O3 C8 . . . . 64.3(8) ?
    O5 Mn1 O3 C8 . . . . 145.5(7) ?
    O6 Mn1 O3 C8 . . . . -37.0(7) ?
    N1 Mn1 O3 C8 . . . . -126.8(6) ?
    C1 Mn1 O3 C8 . . . . 57.4(7) ?
    O1 Mn1 C1 O2 . . . . 177.7(3) ?
    O2 Mn1 C1 O1 . . . . -177.7(3) ?
    O3 Mn1 C1 O1 . . . . -2.5(3) ?
    O3 Mn1 C1 O2 . . . . 175.22(19) ?
    O5 Mn1 C1 O1 . . . . -90.56(18) ?
    O5 Mn1 C1 O2 . . . . 87.14(18) ?
    O6 Mn1 C1 O1 . . . . 96.03(19) ?
    O6 Mn1 C1 O2 . . . . -86.28(18) ?
    N1 Mn1 C1 O1 . . . . -177.43(17) ?
    N1 Mn1 C1 O2 . . . . 0.3(2) ?
    Mn1 O1 C1 O2 . . . . -2.3(3) ?
    Mn1 O1 C1 C2 . . . . 178.2(3) ?
    Mn1 O2 C1 O1 . . . . 2.4(3) ?
    Mn1 O2 C1 C2 . . . . -178.1(2) ?
    Mn1 O3 C8 O4 . . . . -37.6(9) ?
    Mn1 O3 C8 C9 . . . . 142.0(5) ?
    C20 O5 Mn1 O1 . . . . 55.0(3) ?
    C20 O5 Mn1 O2 . . . . 112.6(3) ?
    C20 O5 Mn1 O3 . . . . -47.9(3) ?
    C20 O5 Mn1 N1 . . . . -150.8(3) ?
    C20 O5 Mn1 C1 . . . . 83.8(3) ?
    Mn1 O5 C20 N2 . . . . -15.3(5) ?
    Mn1 O5 C20 C16 . . . 2_566 164.6(2) ?
    C15 N1 Mn1 O1 . . . . 92.4(3) ?
    C15 N1 Mn1 O2 . . . . 95.3(3) ?
    C15 N1 Mn1 O3 . . . . -80.9(3) ?
    C15 N1 Mn1 O5 . . . . 7.7(3) ?
    C15 N1 Mn1 O6 . . . . -178.2(3) ?
    C15 N1 Mn1 C1 . . . . 95.2(3) ?
    C19 N1 Mn1 O1 . . . . -78.8(4) ?
    C19 N1 Mn1 O2 . . . . -75.9(3) ?
    C19 N1 Mn1 O3 . . . . 107.9(3) ?
    C19 N1 Mn1 O5 . . . . -163.5(3) ?
    C19 N1 Mn1 O6 . . . . 10.6(3) ?
    C19 N1 Mn1 C1 . . . . -76.0(3) ?
    Mn1 N1 C15 C16 . . . . -168.9(3) ?
    C19 N1 C15 C16 . . . . 2.8(5) ?
    Mn1 N1 C19 C18 . . . . 169.8(3) ?
    C15 N1 C19 C18 . . . . -1.5(6) ?
    O1 C1 C2 C3 . . . . -10.1(5) ?
    O2 C1 C2 C3 . . . . 170.3(3) ?
    O1 C1 C2 C7 . . . . 168.6(3) ?
    O2 C1 C2 C7 . . . . -10.9(5) ?
    C1 C2 C3 C4 . . . . 178.2(3) ?
    C7 C2 C3 C4 . . . . -0.6(5) ?
    C1 C2 C7 C6 . . . . -177.6(3) ?
    C3 C2 C7 C6 . . . . 1.2(5) ?
    C2 C3 C4 C5 . . . . -1.0(6) ?
    Br1 C5 C4 C3 . . . . -177.0(3) ?
    C6 C5 C4 C3 . . . . 2.0(6) ?
    C7 C6 C5 Br1 . . . . 177.6(3) ?
    C7 C6 C5 C4 . . . . -1.5(6) ?
    C2 C7 C6 C5 . . . . -0.2(6) ?
    C10 C9 C8 O3 . . . . -9.3(5) ?
    C10 C9 C8 O4 . . . . 170.2(3) ?
    C14 C9 C8 O3 . . . . 173.9(4) ?
    C14 C9 C8 O4 . . . . -6.5(5) ?
    C8 C9 C10 C11 . . . . -177.4(4) ?
    C14 C9 C10 C11 . . . . -0.6(6) ?
    C8 C9 C14 C13 . . . . 176.7(4) ?
    C10 C9 C14 C13 . . . . -0.2(6) ?
    C9 C10 C11 C12 . . . . 1.1(6) ?
    Br2 C12 C11 C10 . . . . -180.0(3) ?
    C13 C12 C11 C10 . . . . -0.9(7) ?
    Br2 C12 C13 C14 . . . . 179.2(3) ?
    C11 C12 C13 C14 . . . . 0.2(7) ?
    C9 C14 C13 C12 . . . . 0.3(6) ?
    N1 C15 C16 C17 . . . . -2.1(5) ?
    N1 C15 C16 C20 . . . 2_566 175.6(3) ?
    C15 C16 C17 C18 . . . . 0.2(5) ?
    C20 C16 C17 C18 2_566 . . . -177.4(3) ?
    C19 C18 C17 C16 . . . . 1.0(6) ?
    N1 C19 C18 C17 . . . . -0.3(6) ?
loop_
    _geom_hbond_atom_site_label_D
    _geom_hbond_atom_site_label_H
    _geom_hbond_atom_site_label_A
    _geom_hbond_site_symmetry_A
    _geom_hbond_distance_DH
    _geom_hbond_distance_HA
    _geom_hbond_distance_DA
    _geom_hbond_angle_DHA
    _geom_hbond_publ_flag
    N2 H2A O2 1_455 0.85(3) 2.02(3) 2.856(4) 168(5) yes
    O6 H6A O1 2_556 0.84(5) 1.96(6) 2.771(4) 162(5) yes
    O6 H6B O4 2_556 0.84(4) 1.83(4) 2.670(4) 175(4) yes
    C15 H15 O5 . 0.93 2.40 3.032(4) 125 ?
    C17 H17 O2 2_666 0.93 2.27 3.125(5) 152 yes
    C19 H19 O6 . 0.93 2.53 3.129(5) 123 ?
data_global
_journal_date_recd_electronic     2011-07-14
_journal_date_accepted     2011-07-15
_journal_name_full     'Acta Crystallographica, Section E'
_journal_year     2011
_journal_volume     67
_journal_issue      8
_journal_page_first     m1128
_journal_page_last     m1129
_journal_paper_category     QM
_journal_coeditor_code     XU5272
_publ_contact_author
;
Dr. Tuncer H\"okelek
Hacettepe University
Department of Physics
06800 Beytepe
Ankara
Turkey
;
_publ_contact_author_email     merzifon@hacettepe.edu.tr
_publ_contact_author_fax     '90(312)2352550'
_publ_contact_author_phone     '90(312)2977242'
_publ_section_title
;\
Di-\m-nicotinamide-\k^2^<i>N</i>^1^:<i>O</i>;\k^2^<i>O</i>:<i>N</i>^1^-\
bis[aquabis(4-bromobenzoato)-\k<i>O</i>;\k^2^<i>O</i>,<i>O</i>'-manganese(II)]
;
loop_
    _publ_author_name
    _publ_author_address
    'Necefo\(glu, Hacali'
;
Kafkas University
Department of Chemistry
36100 Kars
Turkey
;
    '\"Ozbek, F\"ureya Elif'
;
Kafkas University
Department of Chemistry
36100 Kars
Turkey
;
    '\"Ozt\"urk, Vijdan'
;
Kafkas University
Department of Chemistry
36100 Kars
Turkey
;
    'Ad\?ig\"uzel, Vedat'
;
Kafkas University
Department of Chemistry
36100 Kars
Turkey
;
    'H\"okelek, Tuncer'
;
Hacettepe University
Department of Physics
06800 Beytepe
Ankara
Turkey
;
