# Supplementary material for: Di-μ-nicotinamide-κ2 N 1:O;κ2 O:N 1-bis­[aqua­bis­(4-bromo­benzoato)-κO;κ2 O,O′-manganese(II)]
Source: Acta Crystallogr Sect E Struct Rep Online. 2011 Jul 23;67(Pt 8):m1128–9. doi: 10.1107/S1600536811028492 (PMC3212190; doi:10.1107/S1600536811028492)
Supplement: Supplementary file 2 [file e-67-m1128-Isup2.hkl]

#
# h,k,l, Fc-squared, Fo-squared, sigma(Fo-squared) and status flag
#
data_I
_shelx_title ' w2b in P -1'
_shelx_refln_list_code          4
_shelx_F_calc_maximum      265.48
_exptl_crystal_F_000       585.89
_reflns_d_resolution_high  0.7427
 
loop_
 _symmetry_equiv_pos_as_xyz
 'x, y, z'
 '-x, -y, -z'
 
_cell_length_a     7.2213
_cell_length_b    12.1782
_cell_length_c    13.4931
_cell_angle_alpha 110.038
_cell_angle_beta   91.206
_cell_angle_gamma 103.653
 
_shelx_F_squared_multiplier     1.000
 
loop_
 _refln_index_h
 _refln_index_k
 _refln_index_l
 _refln_F_squared_calc
 _refln_F_squared_meas
 _refln_F_squared_sigma
 _refln_observed_status
   1   0   0     6367.20     6150.23    142.98 o
   2   0   0      298.60      256.90      5.21 o
   3   0   0     1276.45     1137.10     28.40 o
   4   0   0      212.39      192.57      4.88 o
   5   0   0       37.66       27.98      3.22 o
   6   0   0       49.44       46.42      5.38 o
   7   0   0       38.10       43.01      5.46 o
   8   0   0      172.19      243.80     10.66 o
   9   0   0        1.42       12.63      9.48 o
  -9   1   0       25.51       14.05     13.33 o
  -8   1   0        9.87       18.54      6.14 o
  -7   1   0      271.75      209.85      9.34 o
  -6   1   0      424.20      352.02     13.07 o
  -5   1   0      578.83      599.64     14.94 o
  -4   1   0      135.37      130.64      3.87 o
  -3   1   0     3394.81     3305.55     67.34 o
  -2   1   0     1135.87     1042.28     22.47 o
  -1   1   0      619.99      600.62     13.84 o
   1   1   0    32882.34    30285.09   1045.38 o
   2   1   0      438.72      402.88      7.77 o
   3   1   0      103.33      102.63      3.92 o
   4   1   0      375.37      339.72      7.19 o
   5   1   0      310.75      209.50      8.18 o
   6   1   0      826.41      792.39     22.07 o
   7   1   0      387.74      352.28     12.63 o
   8   1   0      173.22      137.98      8.34 o
   9   1   0      268.41      293.09     25.54 o
  -9   2   0      109.74      144.53      9.43 o
  -8   2   0       28.13       40.72      6.50 o
  -7   2   0        1.17        6.74      6.66 o
  -6   2   0     1296.53     1273.94     33.44 o
  -5   2   0        2.70        6.38      3.04 o
  -4   2   0       36.50       55.74      2.35 o
  -3   2   0      511.62      614.09     11.06 o
  -2   2   0     2335.39     2199.82     38.47 o
  -1   2   0     4155.47     4136.32     66.12 o
   0   2   0     1469.43     1563.83     27.87 o
   1   2   0    18111.54    18779.33    478.76 o
   2   2   0     9628.21     9262.75    237.94 o
   3   2   0       12.47       11.65      2.47 o
   4   2   0     1039.03     1095.32     20.77 o
   5   2   0      128.72       84.39      5.31 o
   6   2   0      270.37      200.03      8.30 o
   7   2   0      749.74      694.10     20.31 o
   8   2   0        8.35        6.70      7.40 o
  -9   3   0       28.30       40.82     12.95 o
  -8   3   0        6.04       13.72      8.25 o
  -7   3   0      200.78      183.72      7.15 o
  -6   3   0      904.78      774.14     24.75 o
  -5   3   0        4.03        1.87      2.52 o
  -4   3   0      379.80      429.24      8.40 o
  -3   3   0      299.15      318.27      6.19 o
  -2   3   0     1782.93     1899.48     32.13 o
  -1   3   0      832.83      772.37     16.13 o
   0   3   0     5313.32     5398.79    129.43 o
   1   3   0      148.93      174.33      4.71 o
   2   3   0     2787.81     2846.64     73.24 o
   3   3   0      626.38      672.24     15.75 o
   4   3   0       12.33        8.59      1.61 o
   5   3   0     1021.13     1028.32     19.94 o
   6   3   0      200.55      126.10      6.16 o
   7   3   0        4.71        3.02      5.00 o
   8   3   0       40.47       35.19     13.33 o
  -9   4   0       19.74       35.54      7.65 o
  -8   4   0      167.46      179.51      9.49 o
  -7   4   0      300.33      353.38     11.91 o
  -6   4   0       49.93       38.63      3.80 o
  -5   4   0     1717.69     1616.91     31.77 o
  -4   4   0     2651.22     2754.36     50.83 o
  -3   4   0      777.87      704.43     11.86 o
  -2   4   0      779.58      865.33     14.24 o
  -1   4   0     2603.56     2817.13     58.04 o
   0   4   0     6232.23     6031.43    143.22 o
   1   4   0     1600.63     1580.62     27.92 o
   2   4   0     6753.64     6856.36    175.40 o
   3   4   0     1606.68     1871.05     43.29 o
   4   4   0      128.45      160.99      5.02 o
   5   4   0       55.34       51.05      2.68 o
   6   4   0       14.07       27.69      4.27 o
   7   4   0       79.83       61.90      6.84 o
   8   4   0        0.23        6.17      7.84 o
  -9   5   0        2.55        4.97      7.14 o
  -8   5   0       38.27       45.88      7.11 o
  -7   5   0       89.94       99.72     10.49 o
  -6   5   0        3.76        0.14      3.15 o
  -5   5   0     1036.65     1016.70     26.92 o
  -4   5   0        8.73        2.76      1.47 o
  -3   5   0     1410.12     1331.86     22.87 o
  -2   5   0     1581.02     1684.34     28.70 o
  -1   5   0     1565.14     1781.46     41.57 o
   0   5   0     1738.75     2180.77     42.50 o
   1   5   0     3807.50     3915.82     74.48 o
   2   5   0     1268.05     1315.01     29.31 o
   3   5   0      946.80      811.35     19.16 o
   4   5   0      345.59      414.64     10.80 o
   5   5   0       61.40       99.34      4.01 o
   6   5   0        2.50        5.97      3.94 o
   7   5   0        1.46        2.25      6.19 o
  -9   6   0      187.72      187.64     18.24 o
  -8   6   0       97.94      119.33     19.72 o
  -7   6   0      231.92      251.22     18.77 o
  -6   6   0      944.06      905.86     44.85 o
  -5   6   0      858.54      857.74     18.42 o
  -4   6   0     1106.53     1194.75     20.80 o
  -3   6   0     1001.76      899.03     15.75 o
  -2   6   0     1019.82     1032.97     21.37 o
  -1   6   0       24.01       20.90      1.54 o
   0   6   0       59.44       90.90      2.90 o
   1   6   0      220.13      153.11      3.85 o
   2   6   0      214.90      273.56      5.52 o
   3   6   0      412.52      394.28      9.81 o
   4   6   0      516.24      678.15     19.84 o
   5   6   0      136.49      162.04      7.84 o
   6   6   0       30.70       26.82      5.02 o
   7   6   0       25.21       38.32      7.06 o
  -9   7   0       11.96       26.66     11.59 o
  -8   7   0      101.30       85.51     11.21 o
  -7   7   0        1.31       10.52      8.40 o
  -6   7   0      183.40      233.39     23.02 o
  -5   7   0       28.06       19.84      3.55 o
  -4   7   0       14.04       17.01      2.43 o
  -3   7   0      295.98      257.81      7.39 o
  -2   7   0      842.62      813.38     18.58 o
  -1   7   0      937.86     1019.79     21.16 o
   0   7   0      504.73      563.79     11.60 o
   1   7   0      119.70      143.86      3.80 o
   2   7   0     1344.57     1227.50     23.30 o
   3   7   0      217.77      305.50      8.36 o
   4   7   0      407.81      391.84      9.66 o
   5   7   0      107.60      125.01      5.65 o
   6   7   0      110.47      168.56      9.14 o
   7   7   0       74.25      108.67     15.27 o
  -9   8   0        1.55        2.23     10.44 o
  -8   8   0      115.61      156.60     26.29 o
  -7   8   0      111.83      131.47     20.88 o
  -6   8   0      768.11      753.96     46.02 o
  -5   8   0     3514.31     3422.92    126.76 o
  -4   8   0     1006.02      982.06     24.37 o
  -3   8   0      622.48      649.51     15.34 o
  -2   8   0     2008.35     1972.02     43.73 o
  -1   8   0       59.21       56.39      2.59 o
   0   8   0       36.45       47.09      2.68 o
   1   8   0        1.88        4.29      1.78 o
   2   8   0       15.63       19.87      1.93 o
   3   8   0       40.93       93.89      3.17 o
   4   8   0      560.89      553.10     17.60 o
   5   8   0       40.91       57.82      4.93 o
   6   8   0       18.90       34.40     15.84 o
  -9   9   0       98.54       66.88     13.53 o
  -8   9   0       47.52       53.73     22.42 o
  -7   9   0       94.72       67.63      9.95 o
  -6   9   0       22.85       26.28      7.72 o
  -5   9   0       12.57       21.50      3.64 o
  -4   9   0     1648.34     1650.22     39.83 o
  -3   9   0      688.62      669.21     17.17 o
  -2   9   0        7.09        8.24      3.08 o
  -1   9   0       10.90        9.55      2.56 o
   0   9   0      144.91      214.34      6.45 o
   1   9   0      421.44      446.67     12.94 o
   2   9   0      160.32      129.66      6.07 o
   3   9   0      500.66      403.72     10.52 o
   4   9   0      490.45      534.87     15.12 o
   5   9   0      138.63      144.48     12.27 o
  -8  10   0       15.96        7.94     14.69 o
  -7  10   0      391.78      355.04     86.56 o
  -6  10   0      392.08      409.57     31.37 o
  -5  10   0      193.35      205.14      8.51 o
  -4  10   0     1624.00     1661.39     40.03 o
  -3  10   0      536.16      504.85     13.82 o
  -2  10   0       47.72       47.58      4.90 o
  -1  10   0        5.46        6.83      3.05 o
   0  10   0      324.73      393.30     11.93 o
   1  10   0       17.40       10.03      3.45 o
   2  10   0      178.13      144.26      5.53 o
   3  10   0        5.89        6.51      3.01 o
   4  10   0       37.97        9.65      6.19 o
  -8  11   0       12.46       15.64     10.22 o
  -7  11   0       14.20       15.00      9.66 o
  -6  11   0      118.43      113.41     20.88 o
  -5  11   0     1204.43     1176.03     32.38 o
  -4  11   0       36.27       32.35      5.16 o
  -3  11   0      196.34      203.26     13.16 o
  -2  11   0      768.85      818.69     38.45 o
  -1  11   0       38.00       43.73      9.66 o
   0  11   0      104.20      114.03      6.50 o
   1  11   0       41.47       20.44      4.50 o
   2  11   0       51.53       44.63      5.42 o
   3  11   0        8.16       16.52      3.51 o
   4  11   0        5.66       -8.89     10.05 o
  -7  12   0        0.34       -7.34     11.59 o
  -6  12   0      180.78      194.18     15.47 o
  -5  12   0      469.08      478.85     18.36 o
  -4  12   0       20.69       26.72      9.47 o
  -3  12   0     1181.36     1165.64     36.99 o
  -2  12   0      125.40      150.43     12.76 o
  -1  12   0       78.67       70.38      6.13 o
   0  12   0      280.20      262.44     10.96 o
   1  12   0       90.65      102.07     13.03 o
   2  12   0       42.29       15.01      6.63 o
   3  12   0       37.29       22.67      4.47 o
  -7  13   0        3.20       -6.18     11.21 o
  -6  13   0       89.03       80.80     13.14 o
  -5  13   0      358.98      372.88     15.97 o
  -4  13   0      641.19      650.04     22.87 o
  -3  13   0      375.89      389.31     15.85 o
  -2  13   0      289.66      254.05     14.32 o
  -1  13   0      115.19      128.71      7.87 o
   0  13   0       61.00       80.44     11.79 o
   1  13   0       23.34       17.88      8.45 o
   2  13   0        0.90       -1.00      4.56 o
  -6  14   0        2.87       -2.32     11.98 o
  -5  14   0       22.39       15.04      7.24 o
  -4  14   0       14.18       25.66      7.09 o
  -3  14   0       30.67       37.13      6.82 o
  -2  14   0        5.06       -6.11      6.11 o
  -1  14   0      111.37      133.93      8.73 o
   0  14   0        0.99        1.86      5.10 o
   1  14   0      117.55       95.82     12.74 o
  -4  15   0       50.77       62.18      8.46 o
  -3  15   0      367.26      382.27     28.84 o
  -2  15   0      367.84      411.58     16.87 o
  -1  15   0       37.57       35.85      6.04 o
   0 -15   1       58.33       42.67      6.28 o
   1 -15   1        7.67       10.56      5.85 o
   2 -15   1      267.17      247.68     11.03 o
   3 -15   1       35.45       20.91     15.07 o
   4 -15   1      110.64      107.31      7.77 o
   5 -15   1       23.60       10.82     11.21 o
  -1 -14   1       26.24       23.62      5.30 o
   0 -14   1       23.55       31.01      5.45 o
   1 -14   1       91.21       65.64      6.12 o
   2 -14   1      142.13      145.96      7.79 o
   3 -14   1      520.67      553.94     23.64 o
   4 -14   1       56.07       46.24      7.59 o
   5 -14   1       23.18       21.01      7.78 o
   6 -14   1       32.06       18.55     11.21 o
  -3 -13   1        2.27        2.96     21.64 o
  -2 -13   1       19.27       15.69      4.97 o
  -1 -13   1        9.49        0.62      5.96 o
   0 -13   1       29.05       15.57      4.72 o
   1 -13   1        0.02       -5.07      6.00 o
   2 -13   1       11.44        3.48      8.89 o
   3 -13   1       13.56       14.49      6.01 o
   4 -13   1      104.62      111.20     15.85 o
   5 -13   1       64.43       71.29      9.28 o
   6 -13   1      287.03      270.52     19.35 o
   7 -13   1        2.54        3.09     11.21 o
  -4 -12   1       93.46       86.21     15.85 o
  -3 -12   1      121.74      145.95     19.91 o
  -2 -12   1       86.87      139.93     14.94 o
  -1 -12   1      287.36      278.88     16.28 o
   0 -12   1      426.46      430.46     18.35 o
   1 -12   1      240.71      270.43     11.33 o
   2 -12   1       89.11       77.33      9.28 o
   3 -12   1       26.27       24.20      5.17 o
   4 -12   1      273.07      286.31     12.11 o
   5 -12   1       29.76       29.21      5.78 o
   6 -12   1      313.01      315.12     23.42 o
   7 -12   1       83.73       90.09     11.35 o
  -4 -11   1       12.55        4.64     11.21 o
  -3 -11   1       13.08        7.81      3.78 o
  -2 -11   1       31.48       18.65      4.11 o
  -1 -11   1       83.99       40.39      4.46 o
   0 -11   1      100.11      101.03      6.13 o
   1 -11   1       55.25       71.03      4.89 o
   2 -11   1        1.55        1.16      5.20 o
   3 -11   1      451.97      409.91     16.39 o
   4 -11   1       82.91       78.47      9.39 o
   5 -11   1       24.42       23.02      5.38 o
   6 -11   1        9.96       10.72      8.12 o
   7 -11   1       89.19       96.09     21.65 o
   8 -11   1        4.05       11.07     10.34 o
  -5 -10   1        0.13        8.29      7.51 o
  -4 -10   1       20.28       23.82      8.33 o
  -3 -10   1       16.72       24.35      3.32 o
  -2 -10   1       40.54       38.30      4.85 o
  -1 -10   1     1004.73     1144.29     26.39 o
   0 -10   1     2944.05     2904.06     74.44 o
   1 -10   1       17.29        9.64      3.51 o
   2 -10   1     1167.21     1217.46     36.16 o
   3 -10   1     1031.14     1076.43     26.56 o
   4 -10   1        2.36        2.18      4.48 o
   5 -10   1      322.83      316.53     11.03 o
   6 -10   1       21.37       27.99      8.42 o
   7 -10   1      122.24      122.47     39.06 o
   8 -10   1       15.19        7.76     19.52 o
  -6  -9   1       78.81       82.34     18.56 o
  -5  -9   1      122.60      107.54      9.13 o
  -4  -9   1       91.49       60.36      4.95 o
  -3  -9   1      258.36      235.83      6.70 o
  -2  -9   1      114.01      122.98      4.41 o
  -1  -9   1        8.80       14.91      3.79 o
   0  -9   1        0.82        3.93      2.35 o
   1  -9   1     1304.44     1300.60     29.42 o
   2  -9   1      142.17      150.87      6.25 o
   3  -9   1      215.80      193.81      6.56 o
   4  -9   1     1849.12     1827.90     43.74 o
   5  -9   1       52.75       48.87      4.83 o
   6  -9   1       29.88       26.08     12.37 o
   7  -9   1        1.15       -7.29      8.60 o
   8  -9   1      263.61      259.08     36.38 o
  -6  -8   1       52.57       68.42     16.62 o
  -5  -8   1       86.05       85.58      8.17 o
  -4  -8   1      463.59      471.29     12.95 o
  -3  -8   1       28.20       17.29      2.06 o
  -2  -8   1       78.25      120.94      3.37 o
  -1  -8   1      181.27      150.94      4.43 o
   0  -8   1     1319.36     1407.45     27.91 o
   1  -8   1     6041.27     6040.04    122.30 o
   2  -8   1     1003.27     1034.93     23.42 o
   3  -8   1      113.22       90.28      3.81 o
   4  -8   1     1159.85     1109.94     25.03 o
   5  -8   1      750.37      742.21     27.63 o
   6  -8   1      792.87      838.48    116.92 o
   7  -8   1      232.99      185.75     12.88 o
   9  -8   1       39.15       22.42     11.98 o
  -7  -7   1       33.22       55.74      6.72 o
  -6  -7   1       34.10       24.12      5.22 o
  -5  -7   1       90.40       54.77      2.40 o
  -4  -7   1      110.56      111.24      4.91 o
  -3  -7   1        0.87       10.20      1.37 o
  -2  -7   1       27.49       31.81      1.65 o
  -1  -7   1       11.22       30.71      1.76 o
   0  -7   1     1133.39     1155.72     22.97 o
   1  -7   1     1381.67     1507.77     30.95 o
   2  -7   1     3016.51     2708.36     59.57 o
   3  -7   1     1254.73     1348.76     25.15 o
   4  -7   1      171.99      180.15      5.09 o
   5  -7   1     2581.87     2597.98     69.00 o
   6  -7   1      285.65      294.37     16.65 o
   7  -7   1       11.10       15.84      9.27 o
   8  -7   1        2.41        9.61      9.47 o
   9  -7   1       55.85       64.16     10.11 o
  -7  -6   1        2.45        7.07     10.82 o
  -6  -6   1       37.21       60.40     11.98 o
  -5  -6   1      298.74      356.28     14.84 o
  -4  -6   1      414.77      364.45     11.67 o
  -3  -6   1      286.07      320.67      8.31 o
  -2  -6   1     1208.80     1249.46     20.70 o
  -1  -6   1        3.62        7.41      1.41 o
   0  -6   1     1767.13     1727.68     33.95 o
   1  -6   1      254.39      257.49      6.77 o
   2  -6   1     2292.90     2040.56     37.54 o
   3  -6   1      492.29      481.19      9.68 o
   4  -6   1       34.21       46.98      2.61 o
   5  -6   1     1360.12     1279.91     54.75 o
   6  -6   1        5.84        8.69      4.90 o
   7  -6   1      153.44      158.25     20.69 o
   8  -6   1      289.89      271.70     12.52 o
   9  -6   1       21.06        9.84      7.88 o
  -8  -5   1        3.55       -2.10      7.70 o
  -7  -5   1        0.91        5.52      6.29 o
  -6  -5   1       75.07       73.64      5.97 o
  -5  -5   1       42.50       26.96      2.16 o
  -4  -5   1        5.60       45.56      3.39 o
  -3  -5   1      104.29      127.04      4.81 o
  -2  -5   1       18.14       27.47      4.16 o
  -1  -5   1     3129.33     3240.41     56.81 o
   0  -5   1      241.29      293.56      6.25 o
   1  -5   1      852.95      791.85     18.81 o
   2  -5   1     1060.99     1235.99     23.78 o
   3  -5   1     3076.98     3146.61     54.40 o
   4  -5   1     2642.51     2596.41     51.12 o
   5  -5   1      327.12      292.26      8.74 o
   6  -5   1     1343.79     1336.26     57.84 o
   7  -5   1      381.65      406.38     15.10 o
   8  -5   1        0.64       -1.05      6.54 o
   9  -5   1        0.14        1.18      7.59 o
  -8  -4   1        5.28       17.24      7.53 o
  -7  -4   1       23.93       58.27      7.19 o
  -6  -4   1      203.57      211.15      8.51 o
  -5  -4   1      180.43      224.26      7.53 o
  -4  -4   1      706.79      780.12     17.80 o
  -3  -4   1     1660.61     1364.73     33.85 o
  -2  -4   1     1766.89     1886.15     42.26 o
  -1  -4   1     1312.05     1385.84     24.45 o
   0  -4   1     2904.89     2615.68     50.62 o
   1  -4   1     6902.88     7221.79    166.99 o
   2  -4   1       43.55       59.16      1.95 o
   3  -4   1     1355.24     1232.00     23.27 o
   4  -4   1     2106.64     1857.85     34.47 o
   5  -4   1      510.31      525.39     18.53 o
   6  -4   1       71.48       59.38      4.04 o
   7  -4   1       27.08       34.74      5.86 o
   8  -4   1        1.39        6.57      6.51 o
   9  -4   1       46.34       31.80      7.90 o
  -8  -3   1      168.83      155.38     18.76 o
  -7  -3   1        3.34        0.65      5.91 o
  -6  -3   1      253.73      182.02      7.58 o
  -5  -3   1      227.41      184.85      5.59 o
  -4  -3   1       10.69        6.20      1.83 o
  -3  -3   1     1677.33     1872.03     35.76 o
  -2  -3   1     1382.39     1253.16     41.84 o
  -1  -3   1      922.38      912.41     15.79 o
   0  -3   1      602.93      545.84     11.66 o
   1  -3   1     2925.98     3199.33     74.45 o
   2  -3   1     2421.68     2626.62     51.79 o
   3  -3   1      556.94      592.46     10.86 o
   4  -3   1     4011.13     4006.83    113.89 o
   5  -3   1     4153.92     3867.01     76.37 o
   6  -3   1       76.31       60.77      5.22 o
   7  -3   1       39.98       57.47      7.90 o
   8  -3   1       54.15       87.49     22.42 o
   9  -3   1        3.82       -2.01      9.53 o
  -8  -2   1        1.30        5.71      7.49 o
  -7  -2   1      240.62      280.39     10.78 o
  -6  -2   1      582.95      776.43     21.49 o
  -5  -2   1     1634.49     1689.11     36.88 o
  -4  -2   1      967.46      888.83     19.88 o
  -3  -2   1     1374.69     1361.22     22.79 o
  -2  -2   1     3572.43     3547.13     74.59 o
  -1  -2   1       19.48       21.49      2.45 o
   0  -2   1      612.62      632.56     13.54 o
   1  -2   1     2479.58     2808.78     60.95 o
   2  -2   1    15650.79    15674.18    284.54 o
   3  -2   1      758.93      732.32     23.87 o
   4  -2   1      102.94      118.91      6.21 o
   5  -2   1       11.61       13.77      3.11 o
   6  -2   1      142.97      135.19     12.66 o
   7  -2   1        0.05       10.09     10.39 o
   8  -2   1       41.12       55.45      6.94 o
   9  -2   1       47.92       53.32     10.39 o
  -9  -1   1       85.89       71.20     16.24 o
  -8  -1   1       73.63       72.14     11.21 o
  -7  -1   1      164.54      179.23      7.43 o
  -6  -1   1      425.51      391.43     12.87 o
  -5  -1   1       66.55      104.09      6.18 o
  -4  -1   1      706.43      696.46     13.42 o
  -3  -1   1       53.61       81.71      2.27 o
  -2  -1   1     1394.79     1185.26     21.95 o
  -1  -1   1    21035.03    21365.28    612.60 o
   0  -1   1       46.75       36.82      1.94 o
   1  -1   1      848.88     1215.94     28.22 o
   2  -1   1     4670.68     4465.84    137.22 o
   3  -1   1     4068.52     4166.94    150.37 o
   4  -1   1     1165.29     1085.17     25.07 o
   5  -1   1     1102.72     1086.55     24.41 o
   6  -1   1     2236.31     2251.49     48.97 o
   7  -1   1      430.97      541.46     17.14 o
   8  -1   1       94.55      108.08      7.84 o
   9  -1   1       29.98       49.93      8.19 o
  -9   0   1        0.36        6.93      9.14 o
  -8   0   1        7.30        6.47      5.71 o
  -7   0   1        8.17       -0.21      4.28 o
  -6   0   1       11.02        5.41      3.28 o
  -5   0   1      214.15      215.76      9.85 o
  -4   0   1     5251.19     5026.77     88.27 o
  -3   0   1      983.48     1013.89     18.99 o
  -2   0   1      266.83      272.44      5.93 o
  -1   0   1     1029.01     1317.39     28.75 o
   1   0   1       23.55       46.47      1.52 o
   2   0   1       55.77       74.57      5.17 o
   3   0   1     2844.47     2797.53     49.39 o
   4   0   1        6.63       14.13      1.61 o
   5   0   1      289.90      270.19      8.59 o
   6   0   1       13.57        5.30      4.14 o
   7   0   1      663.71      611.05     18.86 o
   8   0   1      153.68      172.21      9.19 o
   9   0   1        3.24       16.56      9.83 o
  -9   1   1        8.97       11.11      9.14 o
  -8   1   1       24.39        7.89      5.93 o
  -7   1   1       12.41        7.13      4.41 o
  -6   1   1      510.44      558.93     19.24 o
  -5   1   1      748.88      761.68     16.33 o
  -4   1   1     1250.62     1458.57     28.29 o
  -3   1   1     6162.57     5665.86    113.74 o
  -2   1   1     5982.68     6140.05    117.72 o
  -1   1   1      229.86      259.15      5.38 o
   0   1   1     6871.31     7129.43    178.11 o
   1   1   1     2283.17     2000.64     38.05 o
   2   1   1      432.88      468.97     11.37 o
   3   1   1       70.75       88.80      6.22 o
   4   1   1      975.81      926.22     17.64 o
   5   1   1     1616.43     1672.49     40.10 o
   6   1   1        6.16       11.02      4.22 o
   7   1   1      184.62      222.11     10.84 o
   8   1   1        2.03       27.97      6.80 o
   9   1   1       22.84       34.22     19.13 o
  -9   2   1       67.20       60.69     20.87 o
  -8   2   1        1.03        6.88     17.78 o
  -7   2   1       14.14       20.53      5.97 o
  -6   2   1      241.80      276.41      9.06 o
  -5   2   1      601.79      598.66     13.75 o
  -4   2   1      161.09      120.63      3.35 o
  -3   2   1     8282.19     8511.24    136.40 o
  -2   2   1       12.47       16.31      1.16 o
  -1   2   1       24.17       20.82      0.81 o
   0   2   1     3664.91     3714.61     63.97 o
   1   2   1      972.29     1066.39     28.08 o
   2   2   1      163.31      107.28      3.61 o
   3   2   1      174.39      184.06      4.72 o
   4   2   1        0.99        0.24      1.69 o
   5   2   1       58.81      133.31      5.63 o
   6   2   1      446.59      411.47     13.38 o
   7   2   1       70.54       81.35      6.43 o
   8   2   1       41.52       32.39      8.18 o
  -9   3   1       10.29        9.51      9.09 o
  -8   3   1       62.23       68.75      6.96 o
  -7   3   1      190.28      171.22      6.76 o
  -6   3   1      115.94      133.00      5.04 o
  -5   3   1      927.07      897.67     18.20 o
  -4   3   1     6692.12     6598.81    117.37 o
  -3   3   1        7.20        2.51      1.07 o
  -2   3   1      745.05      662.12     12.49 o
  -1   3   1     3830.38     3805.90     84.57 o
   0   3   1     1209.23     1148.33     20.33 o
   1   3   1    10938.77    11249.59    265.64 o
   2   3   1       94.02       61.55      3.00 o
   3   3   1     1910.02     1965.57     39.65 o
   4   3   1       25.24       33.73      3.88 o
   5   3   1      164.60      203.79      5.66 o
   6   3   1      449.72      557.01     17.47 o
   7   3   1       81.81      110.95      6.98 o
   8   3   1       29.84       35.35      8.84 o
  -9   4   1       67.54       90.28      9.62 o
  -8   4   1      160.75      134.77      8.13 o
  -7   4   1        1.05        3.00      4.19 o
  -6   4   1      400.83      359.25     16.43 o
  -5   4   1       98.69      146.46      4.40 o
  -4   4   1      457.92      425.72      7.98 o
  -3   4   1       86.93       86.36      2.46 o
  -2   4   1     4054.35     4344.42     69.35 o
  -1   4   1     2446.58     2172.64     48.64 o
   0   4   1     1124.35     1200.97     21.45 o
   1   4   1     2927.22     3217.91     61.95 o
   2   4   1       11.90        5.57      2.34 o
   3   4   1      145.22      151.21      6.14 o
   4   4   1      340.07      292.64      8.15 o
   5   4   1       14.80       13.20      2.46 o
   6   4   1       21.03        6.48      4.37 o
   7   4   1      121.52      123.65     10.19 o
   8   4   1       38.07       61.13     17.59 o
  -9   5   1        0.36        9.85      7.64 o
  -8   5   1       12.08       17.54      6.96 o
  -7   5   1      288.44      324.42     12.66 o
  -6   5   1       25.85       27.65      3.95 o
  -5   5   1       11.72       29.13      3.72 o
  -4   5   1      126.69      160.98      5.09 o
  -3   5   1     6709.95     6515.17    109.26 o
  -2   5   1     1173.04     1114.89     19.18 o
  -1   5   1      993.41     1049.42     23.81 o
   0   5   1     8722.97     8414.37    147.95 o
   1   5   1     2279.62     2336.20     41.21 o
   2   5   1     2767.20     2821.16     62.16 o
   3   5   1      273.18      374.01     10.91 o
   4   5   1        0.99        7.51      3.27 o
   5   5   1       14.20       24.62      2.47 o
   6   5   1       12.66        8.96      4.47 o
   7   5   1        5.20       15.91      6.66 o
  -9   6   1      150.20      133.26     10.62 o
  -8   6   1      272.80      246.38     36.57 o
  -7   6   1      366.00      369.96     19.79 o
  -6   6   1      501.42      469.92     14.29 o
  -5   6   1      870.17      883.90     20.50 o
  -4   6   1      447.02      485.28     11.94 o
  -3   6   1     4829.32     4878.88     86.15 o
  -2   6   1      295.03      341.61      7.59 o
  -1   6   1       56.47       58.18      2.26 o
   0   6   1       45.15       47.84      2.01 o
   1   6   1     1804.15     1750.88     31.13 o
   2   6   1      163.56      199.61      4.46 o
   3   6   1      134.72      150.23      6.39 o
   4   6   1      178.36      137.72      6.66 o
   5   6   1      214.72      154.15      5.87 o
   6   6   1       17.66        8.69      4.19 o
   7   6   1       41.66       46.25      7.06 o
  -9   7   1       56.05       55.51     11.10 o
  -8   7   1       58.78       56.46      9.95 o
  -7   7   1      333.14      277.16     16.11 o
  -6   7   1     1152.87     1249.58     70.87 o
  -5   7   1      263.21      245.38      7.77 o
  -4   7   1       42.25       58.55      2.99 o
  -3   7   1       78.05       71.39      2.99 o
  -2   7   1     5071.96     5228.38    101.69 o
  -1   7   1     2799.00     2811.20     55.32 o
   0   7   1      693.47      662.92     13.53 o
   1   7   1      857.26      882.51     16.14 o
   2   7   1      774.57      931.45     17.60 o
   3   7   1      330.62      330.39     14.82 o
   4   7   1      525.83      557.37     12.55 o
   5   7   1       68.22       92.47      5.86 o
   6   7   1       82.91       80.65      9.51 o
  -9   8   1       88.30       97.81     27.06 o
  -8   8   1       18.71       22.81     10.24 o
  -7   8   1      163.99      152.01     23.21 o
  -6   8   1      171.68      232.88     23.21 o
  -5   8   1      587.40      558.09     14.03 o
  -4   8   1       14.05       16.01      2.93 o
  -3   8   1      629.84      573.85     13.11 o
  -2   8   1      324.09      296.93      9.46 o
  -1   8   1      218.93      240.05      6.72 o
   0   8   1      151.15      188.64      5.81 o
   1   8   1       26.20       17.56      2.31 o
   2   8   1     1073.93      900.38     18.15 o
   3   8   1      264.64      307.13      7.04 o
   4   8   1      115.87       88.27      4.95 o
   5   8   1        7.72        0.50      5.60 o
  -8   9   1      185.12      208.49     28.24 o
  -7   9   1      229.40      297.55     28.63 o
  -6   9   1       28.64       23.38     11.59 o
  -5   9   1      835.13      835.28     21.65 o
  -4   9   1      297.45      276.09      9.15 o
  -3   9   1      123.30      126.03      5.35 o
  -2   9   1        7.60        6.61      4.09 o
  -1   9   1     1995.72     1955.07     43.60 o
   0   9   1       65.15      102.98      4.39 o
   1   9   1      386.35      385.87     10.48 o
   2   9   1      265.26      263.73     10.84 o
   3   9   1        2.33       29.16      3.74 o
   4   9   1      122.13      155.85      7.71 o
   5   9   1       93.20       68.22      7.79 o
  -8  10   1      279.57      299.53     30.96 o
  -7  10   1      101.09      110.90     27.45 o
  -6  10   1       23.79       27.66      7.95 o
  -5  10   1      371.80      377.98     13.00 o
  -4  10   1      293.55      306.29     13.93 o
  -3  10   1      855.37      850.97     26.25 o
  -2  10   1       40.44       55.97      6.59 o
  -1  10   1        0.96        1.99      4.20 o
   0  10   1      554.23      456.23     15.84 o
   1  10   1       99.71      103.42      7.35 o
   2  10   1      184.74      180.44      7.19 o
   3  10   1       79.71       62.51      5.69 o
   4  10   1       26.29       62.01     10.06 o
  -8  11   1       25.36       17.78     13.14 o
  -7  11   1      300.93      246.55     18.58 o
  -6  11   1      541.13      532.18     28.29 o
  -5  11   1      319.66      304.78     13.50 o
  -4  11   1      404.17      431.26     16.56 o
  -3  11   1      120.31      116.15      7.24 o
  -2  11   1      500.64      536.52     27.52 o
  -1  11   1       96.64       98.32     15.85 o
   0  11   1      335.32      279.54     11.14 o
   1  11   1      100.09      153.60      7.80 o
   2  11   1        0.34       -4.11      4.11 o
   3  11   1        1.75        3.93      5.97 o
   4  11   1        3.05       -0.80      6.19 o
  -7  12   1       17.04        5.80     11.21 o
  -6  12   1       49.37       32.85     10.44 o
  -5  12   1        3.00        7.71      6.14 o
  -4  12   1       42.33       39.15      6.49 o
  -3  12   1       15.95       27.69      5.72 o
  -2  12   1        9.95       -3.86      8.89 o
  -1  12   1      356.73      332.53     17.04 o
   0  12   1      349.64      352.12     13.66 o
   1  12   1       65.28       44.39      5.50 o
   2  12   1      111.92      110.11      6.27 o
   3  12   1       41.71       48.33      7.92 o
  -6  13   1      100.95       91.24     13.15 o
  -5  13   1      517.69      527.27     40.69 o
  -4  13   1      215.68      169.99     13.73 o
  -3  13   1      180.63      161.01      9.25 o
  -2  13   1      162.56      180.03      9.98 o
  -1  13   1       14.68       14.35      5.56 o
   0  13   1        3.48       15.73     11.21 o
   1  13   1        5.31        5.66      6.18 o
   2  13   1        0.31       -3.85      4.62 o
  -5  14   1        2.49        5.80     10.82 o
  -4  14   1       17.63       29.99      9.28 o
  -3  14   1       16.51       17.68      8.50 o
  -2  14   1       41.02       42.12      8.70 o
  -1  14   1        1.07       -5.57      6.29 o
   0  14   1        9.12        0.50      6.14 o
   1  14   1      212.76      250.28     19.34 o
  -3  15   1      172.14      204.21     17.79 o
  -2  15   1       41.12       32.08     12.75 o
   0 -15   2       14.34       12.25      5.85 o
   1 -15   2       44.62       45.83      6.25 o
   2 -15   2      308.82      316.75     19.83 o
   3 -15   2      131.53      136.39      8.17 o
   4 -15   2      307.67      255.82     11.08 o
   5 -15   2      148.31      130.71     15.47 o
  -2 -14   2      242.73      244.58     12.52 o
  -1 -14   2       18.65       -1.16      5.06 o
   0 -14   2       34.34       10.61      5.20 o
   1 -14   2        9.03        9.45      5.27 o
   2 -14   2       54.62       54.48      8.50 o
   3 -14   2        6.32        2.87      9.33 o
   4 -14   2        5.66        0.16      5.35 o
   5 -14   2      103.77       58.00     11.60 o
   6 -14   2       71.65       59.92     12.76 o
  -3 -13   2       22.77       36.26      5.68 o
  -2 -13   2        0.75       -1.66      5.46 o
  -1 -13   2        2.07        4.80      4.68 o
   0 -13   2        0.31       -4.44      4.44 o
   1 -13   2        4.91        2.98      4.74 o
   2 -13   2        3.32       -8.50      8.50 o
   3 -13   2       57.64       41.86      5.56 o
   4 -13   2      675.77      672.21     17.71 o
   5 -13   2      489.11      483.50     16.55 o
   6 -13   2       40.85       55.99     14.49 o
   7 -13   2      143.45      170.73     45.44 o
  -4 -12   2       58.18       59.53     15.46 o
  -3 -12   2      189.98      186.79      9.84 o
  -2 -12   2      273.18      196.47     14.02 o
  -1 -12   2      266.08      258.04     10.36 o
   0 -12   2      496.86      494.63     13.10 o
   1 -12   2        0.56       -1.64      3.80 o
   2 -12   2       90.98       92.16      9.47 o
   3 -12   2        2.52       10.57      4.78 o
   4 -12   2       22.40       19.15      4.41 o
   5 -12   2        1.24        0.04      4.45 o
   6 -12   2       50.80       50.12     13.92 o
   7 -12   2        8.41       12.80     26.86 o
   8 -12   2        3.17       -2.32     11.98 o
  -5 -11   2        1.06       -5.95      8.10 o
  -4 -11   2       52.81       77.68     10.38 o
  -3 -11   2      117.64      135.65      7.12 o
  -2 -11   2      897.74      997.69     23.81 o
  -1 -11   2      490.48      461.92     12.49 o
   0 -11   2       32.94       29.38      3.75 o
   1 -11   2       50.63       66.29      4.37 o
   2 -11   2        1.62       -0.61      5.20 o
   3 -11   2      146.41      142.65      6.90 o
   4 -11   2      161.89      159.06     15.94 o
   5 -11   2      762.34      710.22     18.15 o
   6 -11   2     1727.03     1769.08    186.56 o
   7 -11   2       51.34       50.62     18.17 o
   8 -11   2        8.09       23.02     19.52 o
  -5 -10   2        8.81       18.16      7.90 o
  -4 -10   2       15.59        3.06      8.06 o
  -3 -10   2       13.15       11.78      3.09 o
  -2 -10   2        1.45        2.81      3.30 o
  -1 -10   2      806.62      718.94     17.40 o
   0 -10   2      261.03      240.38      9.56 o
   1 -10   2       19.72       37.56      3.90 o
   2 -10   2       41.00       47.49      5.76 o
   3 -10   2      115.96      126.61      5.62 o
   4 -10   2      301.76      283.05     11.77 o
   5 -10   2      205.94      208.53      7.60 o
   6 -10   2       53.39       60.90     24.93 o
   7 -10   2      946.76      953.74    119.46 o
   8 -10   2       14.44       16.85     13.33 o
  -6  -9   2       59.59       56.23     11.05 o
  -5  -9   2      141.72      147.90      9.85 o
  -4  -9   2       75.23      117.08     10.82 o
  -3  -9   2      347.75      411.65     11.64 o
  -2  -9   2      312.51      326.42      9.28 o
  -1  -9   2       83.55      139.65      5.00 o
   0  -9   2     3166.16     3201.17     63.02 o
   1  -9   2      278.00      248.91      7.06 o
   2  -9   2      312.98      330.97      8.82 o
   3  -9   2      303.93      320.90      8.96 o
   4  -9   2      428.59      393.83     10.58 o
   5  -9   2       19.86       24.18      3.50 o
   6  -9   2       65.80       73.11     14.30 o
   7  -9   2      825.34      785.95     86.01 o
   8  -9   2        7.04        4.64     10.82 o
  -6  -8   2      119.42      123.43      7.33 o
  -5  -8   2      118.99      122.81      6.75 o
  -4  -8   2       35.29       11.17      2.35 o
  -3  -8   2      118.19      123.00      3.57 o
  -2  -8   2       27.35        7.78      1.85 o
  -1  -8   2       64.27       76.96      2.69 o
   0  -8   2     1281.35     1298.46     23.67 o
   1  -8   2      550.13      694.98     14.84 o
   2  -8   2      155.83      174.92      5.49 o
   3  -8   2      190.18      195.10      6.30 o
   4  -8   2     1194.99     1117.24     23.74 o
   5  -8   2       26.35       29.60      4.96 o
   6  -8   2     1373.66     1299.98     58.88 o
   7  -8   2      102.35       78.49     11.21 o
   8  -8   2      146.89      131.16     35.97 o
   9  -8   2       39.28       17.39     22.80 o
  -7  -7   2       26.03       20.90      6.44 o
  -6  -7   2       12.36       17.19      4.52 o
  -5  -7   2      142.75      170.01      9.94 o
  -4  -7   2       64.97       60.71      2.86 o
  -3  -7   2       95.69      136.81      3.98 o
  -2  -7   2      806.44      971.62     16.42 o
  -1  -7   2     2050.71     1927.43     34.38 o
   0  -7   2     2165.02     2094.99     37.55 o
   1  -7   2    10865.42    11118.72    257.05 o
   2  -7   2     2417.38     2600.87     57.12 o
   3  -7   2      142.58      167.00      4.82 o
   4  -7   2      783.22      742.60     14.67 o
   5  -7   2      455.16      462.29     25.15 o
   6  -7   2      685.13      600.72     29.12 o
   7  -7   2       52.32       40.76     10.06 o
   8  -7   2       79.02      125.60     20.88 o
   9  -7   2       23.02       29.97     10.88 o
  -7  -6   2       27.61       26.85      6.37 o
  -6  -6   2       13.60       12.12      4.93 o
  -5  -6   2      217.13      132.52      5.45 o
  -4  -6   2      213.07      222.10      6.14 o
  -3  -6   2       23.16       19.13      1.67 o
  -2  -6   2      102.46      121.41      3.05 o
  -1  -6   2       20.81       11.67      1.32 o
   0  -6   2      411.89      412.94      7.96 o
   1  -6   2     2048.06     2267.65     52.80 o
   2  -6   2     1981.17     1969.72     34.34 o
   3  -6   2      466.93      479.64     10.82 o
   4  -6   2      397.95      404.06      8.42 o
   5  -6   2      548.60      535.49     21.41 o
   6  -6   2       52.67       52.51      4.80 o
   7  -6   2      530.30      469.95     21.00 o
   8  -6   2      295.45      237.55     14.88 o
   9  -6   2       62.70       61.72      8.38 o
  -8  -5   2       14.82       18.68     11.40 o
  -7  -5   2       38.53       48.23      6.57 o
  -6  -5   2      222.28      191.38      9.66 o
  -5  -5   2      265.93      220.92      7.02 o
  -4  -5   2      132.75       80.45      5.45 o
  -3  -5   2      957.26      981.24     24.87 o
  -2  -5   2       55.30       79.58      2.76 o
  -1  -5   2     2888.01     2819.31     46.01 o
   0  -5   2     8068.99     8247.00    145.50 o
   1  -5   2      848.35      832.62     19.71 o
   2  -5   2    13953.24    13926.83    288.60 o
   3  -5   2     2486.55     2455.45     45.54 o
   4  -5   2       62.78       73.13      3.05 o
   5  -5   2      166.41      163.29      6.39 o
   6  -5   2        0.89        1.72      3.78 o
   7  -5   2       97.33      116.38      8.19 o
   8  -5   2        3.87       10.96      6.65 o
   9  -5   2        0.04        0.80      7.81 o
  -8  -4   2       35.75       37.62      7.88 o
  -7  -4   2      100.93       60.41      6.92 o
  -6  -4   2      317.74      315.04     13.37 o
  -5  -4   2     1827.64     1766.57     34.26 o
  -4  -4   2      392.13      275.30      7.92 o
  -3  -4   2        6.26        1.50      1.39 o
  -2  -4   2     2626.45     2833.67     73.88 o
  -1  -4   2     2162.05     2264.00     38.90 o
   0  -4   2      166.09      265.78      6.95 o
   1  -4   2     1272.62     1209.65     20.72 o
   2  -4   2        2.78        0.97      1.02 o
   3  -4   2       84.36       80.94      4.91 o
   4  -4   2     1171.93     1012.44     24.60 o
   5  -4   2       30.74       40.33      3.65 o
   6  -4   2      104.66      115.16     13.04 o
   7  -4   2       83.56       62.41      5.80 o
   8  -4   2      462.89      403.97     19.42 o
   9  -4   2       45.29       45.27     11.03 o
  -8  -3   2      153.71      191.44     14.70 o
  -7  -3   2      911.21     1094.07     37.34 o
  -6  -3   2       29.63       30.54      4.16 o
  -5  -3   2      122.17      121.45      6.23 o
  -4  -3   2      886.36      921.82     19.88 o
  -3  -3   2      847.25      763.96     15.65 o
  -2  -3   2     1482.68     1372.45     27.21 o
  -1  -3   2     1221.55     1175.22     20.45 o
   0  -3   2     3231.64     2963.64     96.34 o
   1  -3   2    62778.23    57370.42   1095.16 o
   2  -3   2     9536.62     9808.15    163.37 o
   3  -3   2     2592.64     2552.61     42.95 o
   4  -3   2     3698.28     3603.60     73.11 o
   5  -3   2      124.83      119.32      5.06 o
   6  -3   2      181.30      183.80      8.32 o
   7  -3   2        4.67        9.01      7.66 o
   8  -3   2       22.28       19.23     12.95 o
   9  -3   2        0.76       -3.40     10.09 o
  -9  -2   2        0.05        4.71     12.37 o
  -8  -2   2        1.30        3.98      6.80 o
  -7  -2   2       83.11       77.18      7.15 o
  -6  -2   2      214.39      307.43     10.47 o
  -5  -2   2       91.65       60.96      3.31 o
  -4  -2   2      206.15      207.63      5.06 o
  -3  -2   2      818.57      861.88     15.78 o
  -2  -2   2     1706.19     1723.05     34.02 o
  -1  -2   2     2734.55     2687.21     47.78 o
   0  -2   2      560.53      648.53     14.90 o
   1  -2   2     1143.40     1340.95     22.59 o
   2  -2   2    70480.55    68137.46   1787.63 o
   3  -2   2      744.37      584.72     15.71 o
   4  -2   2       51.20       56.83      4.15 o
   5  -2   2      980.76      995.00     25.95 o
   6  -2   2        3.90       -2.84      4.08 o
   7  -2   2        0.42       13.63      5.07 o
   8  -2   2      128.61      107.60      8.36 o
   9  -2   2       95.32       85.34     11.47 o
  -9  -1   2       59.70       79.41     15.27 o
  -8  -1   2       96.29      112.31     17.98 o
  -7  -1   2      230.16      237.72     10.00 o
  -6  -1   2      519.71      620.80     27.37 o
  -5  -1   2      859.73      830.86     18.13 o
  -4  -1   2      227.90      207.84      4.91 o
  -3  -1   2        1.24        0.26      1.06 o
  -2  -1   2     3703.99     4051.88     71.68 o
  -1  -1   2     1390.50     1276.28     30.02 o
   0  -1   2      292.40      280.33      7.44 o
   1  -1   2     4739.77     4562.21    124.29 o
   2  -1   2     4270.53     3849.21     85.36 o
   3  -1   2      276.90      474.16     13.25 o
   4  -1   2     1268.15     1383.57     39.18 o
   5  -1   2     1176.03     1256.67     28.03 o
   6  -1   2      152.64      165.01      7.44 o
   7  -1   2       14.00        5.99      5.19 o
   8  -1   2      267.87      243.16     13.35 o
   9  -1   2       78.40       63.23     14.72 o
  -9   0   2       11.61       -2.85      8.35 o
  -8   0   2        0.52       -4.76      7.10 o
  -7   0   2      148.82      170.97      7.38 o
  -6   0   2       13.27        8.91      3.31 o
  -5   0   2      902.25      792.98     16.12 o
  -4   0   2      719.08      716.27     14.53 o
  -3   0   2      246.95      248.66      5.78 o
  -2   0   2       93.62       88.85      2.78 o
  -1   0   2       48.30       73.45      3.71 o
   0   0   2     4317.86     4398.79    125.95 o
   1   0   2     1549.77     1669.77     32.67 o
   2   0   2       64.99       41.26      2.51 o
   3   0   2     4745.15     4821.06    129.83 o
   4   0   2     3524.93     3591.85    101.44 o
   5   0   2      125.03      128.79      5.95 o
   6   0   2      227.03      255.82     10.44 o
   7   0   2       60.27       99.86      7.03 o
   8   0   2       39.52       33.54      6.79 o
   9   0   2       66.98       64.37     10.52 o
  -9   1   2        8.74        4.54      9.09 o
  -8   1   2        0.97       15.53      7.60 o
  -7   1   2      315.55      375.42     11.97 o
  -6   1   2      789.15      754.85     24.09 o
  -5   1   2     2150.27     2158.68     43.46 o
  -4   1   2     2796.95     2588.11     49.58 o
  -3   1   2      601.52      713.37     13.76 o
  -2   1   2       77.96      121.91      2.73 o
  -1   1   2       13.19       16.42      0.72 o
   0   1   2      544.21      680.93     23.22 o
   1   1   2     2883.09     2657.41     51.62 o
   2   1   2      312.08      360.47      8.63 o
   3   1   2     3135.93     3082.87     71.16 o
   4   1   2      194.00      270.99     11.63 o
   5   1   2       86.29       99.58      5.91 o
   6   1   2       21.69       30.57      4.72 o
   7   1   2        7.03        4.90      5.46 o
   8   1   2      113.37      101.00     13.96 o
  -9   2   2        6.90      -18.94     18.94 o
  -8   2   2       11.15       31.02      7.95 o
  -7   2   2        1.12       11.18      4.91 o
  -6   2   2        0.06       -2.59      3.05 o
  -5   2   2      850.53      856.55     17.53 o
  -4   2   2       53.03       48.06      2.14 o
  -3   2   2      415.92      337.48      6.82 o
  -2   2   2     8719.77     8989.65    150.10 o
  -1   2   2      635.71      626.37     13.90 o
   0   2   2      209.42      212.08      4.44 o
   1   2   2     2470.52     2895.10     47.98 o
   2   2   2    11747.10    11591.89    311.57 o
   3   2   2      448.08      433.48     10.54 o
   4   2   2     1290.01     1318.54     41.97 o
   5   2   2      257.78      326.27     10.08 o
   6   2   2      586.24      666.96     19.61 o
   7   2   2       22.65       32.66      5.82 o
   8   2   2        5.02       17.97      9.43 o
  -9   3   2       10.91       27.26     10.09 o
  -8   3   2       25.41       44.02      6.08 o
  -7   3   2       97.74      104.74      5.64 o
  -6   3   2      534.34      532.52     19.04 o
  -5   3   2     3584.37     3534.95     67.19 o
  -4   3   2     1348.15     1386.36     21.70 o
  -3   3   2     5490.43     5527.19     84.46 o
  -2   3   2       52.58       37.79      1.37 o
  -1   3   2     5410.81     5612.03    143.29 o
   0   3   2     1555.64     1549.12     26.94 o
   1   3   2      682.96      739.40     13.36 o
   2   3   2       40.08       93.78      2.55 o
   3   3   2      110.93      109.94      3.96 o
   4   3   2        0.63        4.68      1.86 o
   5   3   2        5.85        2.79      3.37 o
   6   3   2      143.89      166.74      7.94 o
   7   3   2       53.07       43.82      7.05 o
   8   3   2       25.10       23.44      6.86 o
  -9   4   2       96.18       76.03     10.99 o
  -8   4   2        1.59       -3.11      5.71 o
  -7   4   2       41.06       42.12      4.95 o
  -6   4   2        9.87        8.98      3.68 o
  -5   4   2       34.50       18.46      2.35 o
  -4   4   2     3529.37     3277.41     52.13 o
  -3   4   2      382.59      344.64      6.89 o
  -2   4   2       23.26       31.77      3.28 o
  -1   4   2     3161.36     2979.02     66.22 o
   0   4   2      108.19      131.23      3.34 o
   1   4   2     1201.12     1406.38     27.30 o
   2   4   2      124.78      184.88      4.38 o
   3   4   2     1065.29      963.75     21.38 o
   4   4   2      663.53      752.59     16.18 o
   5   4   2      123.68      117.59      6.05 o
   6   4   2      228.54      290.07     14.36 o
   7   4   2       73.26       94.43      7.00 o
   8   4   2      134.83      159.62     23.59 o
  -9   5   2       67.11       66.62      8.46 o
  -8   5   2        1.83        6.81      5.81 o
  -7   5   2      170.80      186.96     14.18 o
  -6   5   2       11.01        9.21      3.84 o
  -5   5   2      725.65      634.46     12.12 o
  -4   5   2     9861.09     9690.37    159.15 o
  -3   5   2     2456.90     2509.95     54.87 o
  -2   5   2     1117.93     1179.71     20.34 o
  -1   5   2     2287.10     2138.99     47.66 o
   0   5   2     1196.03     1314.15     21.77 o
   1   5   2      157.83      139.81      3.63 o
   2   5   2      896.27     1006.91     18.09 o
   3   5   2       68.24       94.33      4.29 o
   4   5   2      159.90       81.57      4.25 o
   5   5   2        0.37       -0.73      3.72 o
   6   5   2       13.70       29.31      4.86 o
   7   5   2       23.32       16.31      5.80 o
  -9   6   2       39.13       27.33     10.18 o
  -8   6   2      106.93      123.59     11.91 o
  -7   6   2      254.01      254.16     11.96 o
  -6   6   2       67.62       51.12      7.04 o
  -5   6   2      142.13      127.31      4.61 o
  -4   6   2      522.92      513.79     11.06 o
  -3   6   2     9070.53     8932.13    173.26 o
  -2   6   2     4718.79     4649.02     90.87 o
  -1   6   2      339.78      360.03      7.99 o
   0   6   2     1799.41     1769.10     29.27 o
   1   6   2       64.72       80.63      2.94 o
   2   6   2       51.86       53.23      2.15 o
   3   6   2      240.92      190.18      4.51 o
   4   6   2      522.55      456.99     13.28 o
   5   6   2      389.09      495.84     22.72 o
   6   6   2       57.40       62.91      5.10 o
   7   6   2       73.35       92.41      7.81 o
  -9   7   2        5.47       -5.93     11.21 o
  -8   7   2       16.23        7.38      9.02 o
  -7   7   2      603.90      594.64     63.60 o
  -6   7   2     1258.76     1242.25     71.10 o
  -5   7   2      362.83      348.24     11.56 o
  -4   7   2       74.93       84.37      3.80 o
  -3   7   2     2614.32     2500.26     52.16 o
  -2   7   2      284.11      247.50      6.22 o
  -1   7   2       15.47       16.97      2.02 o
   0   7   2      163.88      164.81      4.02 o
   1   7   2      286.01      226.20      5.92 o
   2   7   2        2.94        2.29      1.78 o
   3   7   2      752.59      691.70     12.75 o
   4   7   2      273.75      220.89      8.14 o
   5   7   2      130.54       71.58      6.52 o
   6   7   2      170.44      142.77     11.02 o
  -9   8   2       60.11       54.49     11.99 o
  -8   8   2        8.44        1.66      9.87 o
  -7   8   2      189.42      177.12     12.64 o
  -6   8   2      385.15      406.34     34.48 o
  -5   8   2      255.49      234.94     10.95 o
  -4   8   2     1078.27      994.00     21.62 o
  -3   8   2      564.56      583.83     14.10 o
  -2   8   2     3619.02     3626.57     86.72 o
  -1   8   2     2185.71     2180.99     45.56 o
   0   8   2       72.46       58.97      3.97 o
   1   8   2      197.47      210.97      8.01 o
   2   8   2       60.81      116.07      5.66 o
   3   8   2       13.70       10.25      2.57 o
   4   8   2        2.54       -3.74      4.69 o
   5   8   2       36.84       42.48      8.89 o
   6   8   2        0.62      -10.05     10.82 o
  -8   9   2       54.81       69.15     11.57 o
  -7   9   2       18.52       31.30     17.78 o
  -6   9   2      173.91      211.02     29.01 o
  -5   9   2      319.80      316.07     12.43 o
  -4   9   2      164.21      165.87      6.00 o
  -3   9   2       98.63       91.07      4.52 o
  -2   9   2     2313.87     2255.12     62.47 o
  -1   9   2      356.71      388.58     12.47 o
   0   9   2      305.71      334.97     11.12 o
   1   9   2      115.70      114.01      5.82 o
   2   9   2       56.63       66.32      3.85 o
   3   9   2       12.64        4.79      3.23 o
   4   9   2      122.66       85.31      6.69 o
   5   9   2       83.00       74.55      8.61 o
  -6  10   2       53.15       31.70     10.05 o
  -5  10   2       22.78       18.18      5.56 o
  -4  10   2      516.11      543.50     18.77 o
  -3  10   2      910.79      906.61     25.92 o
  -2  10   2      289.04      270.35     13.77 o
  -1  10   2     3679.89     3596.07     96.81 o
   0  10   2     1339.14     1501.08     41.40 o
   1  10   2      127.24      164.78      8.89 o
   2  10   2       87.92       88.18      8.21 o
   3  10   2       29.10       48.14      4.13 o
   4  10   2        1.68       -0.95      5.72 o
  -7  11   2      259.38      212.44     17.03 o
  -6  11   2       14.33       28.21     10.82 o
  -5  11   2       12.45        7.06      5.76 o
  -4  11   2        1.80        3.15      5.38 o
  -3  11   2       57.67       53.73      8.12 o
  -2  11   2      172.81      189.55     14.31 o
  -1  11   2        2.81        2.95      4.79 o
   0  11   2        3.19       13.30     14.10 o
   1  11   2        2.63       -3.56      4.56 o
   2  11   2       45.00       68.73      4.95 o
   3  11   2        0.35       -3.38      3.38 o
   4  11   2       55.80       26.63      7.19 o
  -7  12   2      135.84      112.53     13.92 o
  -6  12   2      134.11      119.49     13.15 o
  -5  12   2       47.45       44.68      8.12 o
  -4  12   2        2.75       -1.13      5.66 o
  -3  12   2        0.97        1.12      5.94 o
  -2  12   2      192.25      186.76      9.64 o
  -1  12   2      398.67      450.10     16.92 o
   0  12   2      450.57      444.48     16.44 o
   1  12   2      226.53      266.15     25.54 o
   2  12   2      128.14      152.65      8.72 o
   3  12   2      127.99      118.03      6.77 o
  -6  13   2      127.61      111.36     13.53 o
  -5  13   2        2.97       16.57      7.54 o
  -4  13   2       15.00       18.37      6.49 o
  -3  13   2       25.84       32.50      6.87 o
  -2  13   2        9.71       12.05     10.82 o
  -1  13   2       93.12       72.91      7.14 o
   0  13   2       64.43       73.02     10.63 o
   1  13   2       45.50       47.54      6.26 o
  -5  14   2      234.65      229.42     18.57 o
  -4  14   2        0.18       -2.58      7.32 o
  -3  14   2        3.27        9.88      6.96 o
  -2  14   2        2.05        4.88      6.77 o
  -1  14   2       37.45       39.45      7.01 o
   0  14   2       34.14       50.92      8.31 o
   2 -16   3       42.92       62.08      7.41 o
   3 -16   3       10.05       -1.55     11.98 o
  -1 -15   3      114.76      120.18      9.15 o
   0 -15   3       36.10       34.64      6.32 o
   1 -15   3      166.38      181.31      8.88 o
   2 -15   3      214.20      232.54     12.82 o
   3 -15   3       42.60       37.79      6.24 o
   4 -15   3       19.34       18.61      6.14 o
   5 -15   3       75.40       70.36     13.53 o
  -2 -14   3      179.69      169.68     10.45 o
  -1 -14   3        5.53       -4.83      6.29 o
   0 -14   3        8.64       20.13      6.69 o
   1 -14   3        1.96       -0.91      5.16 o
   2 -14   3      141.57      129.55     12.38 o
   3 -14   3      126.81      131.47      6.89 o
   4 -14   3       38.21       45.84      5.43 o
   5 -14   3        3.83        8.23      9.29 o
   6 -14   3       38.41       57.33     33.63 o
  -3 -13   3       35.39       22.66      5.56 o
  -2 -13   3        7.86        7.74      5.72 o
  -1 -13   3        9.89        9.64      4.52 o
   0 -13   3      127.43      148.73      6.68 o
   1 -13   3      712.30      660.19     16.98 o
   2 -13   3       88.65       87.76      8.07 o
   3 -13   3      319.92      354.83     11.25 o
   4 -13   3      325.66      348.60     11.35 o
   5 -13   3       24.19       26.11      8.78 o
   6 -13   3       80.82      101.31     11.12 o
   7 -13   3        1.49       -0.02      9.74 o
  -4 -12   3       57.26       52.86     10.50 o
  -3 -12   3       35.65       29.28      7.27 o
  -2 -12   3       99.62      100.06      7.27 o
  -1 -12   3      194.38      191.96      7.51 o
   0 -12   3       78.83       59.80      4.69 o
   1 -12   3       47.36       64.45      5.69 o
   2 -12   3      610.18      624.84     23.66 o
   3 -12   3       50.87       45.51      4.62 o
   4 -12   3     1125.82     1027.54     24.82 o
   5 -12   3      749.98      749.16     50.07 o
   6 -12   3        2.67        1.68      8.84 o
   7 -12   3       26.76       34.18     14.49 o
   8 -12   3        1.37       -4.27     11.35 o
  -5 -11   3        7.02        4.82      4.33 o
  -4 -11   3       71.62       78.22     10.25 o
  -3 -11   3      181.16      187.17      8.40 o
  -2 -11   3      446.15      367.87     10.84 o
  -1 -11   3      385.13      359.40     10.53 o
   0 -11   3       71.90       50.23      4.10 o
   1 -11   3      303.37      340.72      9.92 o
   2 -11   3      628.12      615.96     22.66 o
   3 -11   3        0.38        0.83      3.79 o
   4 -11   3      262.03      246.12      9.22 o
   5 -11   3      156.54      167.01     29.01 o
   6 -11   3       93.98       89.70     14.89 o
   7 -11   3       31.60       15.56     11.98 o
   8 -11   3       47.39       16.49     18.75 o
  -5 -10   3        0.50        3.74      4.40 o
  -4 -10   3        2.05        0.50      8.18 o
  -3 -10   3        5.16        6.14      3.86 o
  -2 -10   3       93.99      137.38      5.61 o
  -1 -10   3      199.97      212.78      7.42 o
   0 -10   3       53.37       69.07      4.58 o
   1 -10   3      265.30      247.63      7.89 o
   2 -10   3      317.60      323.19      9.43 o
   3 -10   3     1842.46     1771.77     40.09 o
   4 -10   3      405.37      439.98     12.02 o
   5 -10   3      312.06      305.76     12.43 o
   6 -10   3     1310.24     1394.31    166.32 o
   7 -10   3        1.33       -8.89     10.43 o
   8 -10   3       26.29       34.78     11.98 o
  -6  -9   3       26.46       27.13      5.08 o
  -5  -9   3       24.38       44.18      5.31 o
  -4  -9   3      143.78      150.79     23.98 o
  -3  -9   3      226.84      205.75      7.16 o
  -2  -9   3      272.77      334.65      9.44 o
  -1  -9   3       60.83       56.93      3.60 o
   0  -9   3     1698.99     1687.50     35.11 o
   1  -9   3        4.01       11.40      2.10 o
   2  -9   3        0.35       -1.04      2.11 o
   3  -9   3      618.57      579.95     12.73 o
   4  -9   3        2.43       -2.35      2.35 o
   5  -9   3       77.73       76.50      5.72 o
   6  -9   3      209.62      179.15     14.32 o
   7  -9   3       17.46       20.87     10.05 o
   8  -9   3       61.23       56.81     10.42 o
   9  -9   3        1.89       -7.57     10.18 o
  -7  -8   3       60.20       77.69      8.50 o
  -6  -8   3       74.63       92.18      7.07 o
  -5  -8   3       88.60       80.74      8.55 o
  -4  -8   3       21.20        6.02      6.54 o
  -3  -8   3        4.08       26.98      2.35 o
  -2  -8   3       61.06       46.25      2.54 o
  -1  -8   3      165.60      183.24      4.73 o
   0  -8   3      813.77      900.66     17.52 o
   1  -8   3        1.56        6.00      1.89 o
   2  -8   3     1193.04     1188.87     24.11 o
   3  -8   3      155.58      149.11      4.39 o
   4  -8   3      653.68      595.05     12.32 o
   5  -8   3     1471.11     1443.97     59.75 o
   6  -8   3      472.96      479.72     22.38 o
   7  -8   3      916.66      959.34     28.19 o
   8  -8   3      100.55       72.49     10.49 o
   9  -8   3       61.18       69.61     10.99 o
  -7  -7   3       41.67       74.15      7.44 o
  -6  -7   3        0.72        7.01      5.02 o
  -5  -7   3      327.36      342.45     13.53 o
  -4  -7   3      199.57      277.34     18.58 o
  -3  -7   3      324.93      360.80      7.61 o
  -2  -7   3      135.53       81.57      2.53 o
  -1  -7   3      469.57      489.45      9.42 o
   0  -7   3     1865.85     1954.22     36.69 o
   1  -7   3      228.97      226.89      6.32 o
   2  -7   3      952.92     1106.37     20.99 o
   3  -7   3        8.15        8.99      1.65 o
   4  -7   3      162.41      133.61      5.50 o
   5  -7   3      100.47       79.43      8.87 o
   6  -7   3      211.64      204.23     12.18 o
   7  -7   3       43.81       29.41      6.40 o
   8  -7   3       90.89      103.40      9.16 o
   9  -7   3       10.93        8.32     11.40 o
  -7  -6   3       60.72       56.01      7.01 o
  -6  -6   3       55.28       65.40      6.19 o
  -5  -6   3       16.90       50.55      4.25 o
  -4  -6   3      533.91      532.25     19.01 o
  -3  -6   3       10.55       21.96      1.67 o
  -2  -6   3      402.43      507.76      9.37 o
  -1  -6   3     1913.50     1739.22     33.27 o
   0  -6   3        4.35        6.44      1.13 o
   1  -6   3     1189.44     1176.25     31.33 o
   2  -6   3       26.29       57.66      2.03 o
   3  -6   3     2888.77     3021.31     51.05 o
   4  -6   3      111.78      116.08      3.49 o
   5  -6   3      123.62      139.71     10.37 o
   6  -6   3     1642.88     1600.60     55.45 o
   7  -6   3       52.57       55.64      7.11 o
   8  -6   3      212.39      227.78     14.31 o
   9  -6   3       71.07       96.68     40.20 o
  -8  -5   3        4.77        4.38      7.60 o
  -7  -5   3       14.19       17.96      6.32 o
  -6  -5   3        0.38        3.68      4.19 o
  -5  -5   3      785.89     1003.41     22.77 o
  -4  -5   3     1148.19     1092.49     21.33 o
  -3  -5   3      725.49      720.97     13.54 o
  -2  -5   3      461.60      430.70     10.85 o
  -1  -5   3       61.17       59.46      2.15 o
   0  -5   3      801.56      777.08     17.96 o
   1  -5   3     4861.91     4960.26     83.82 o
   2  -5   3     1432.21     1715.24     27.95 o
   3  -5   3     2376.27     2347.29     39.82 o
   4  -5   3        5.58       12.20      2.78 o
   5  -5   3       67.23       87.00      6.92 o
   6  -5   3       35.92       36.38      4.41 o
   7  -5   3      741.55      677.91     27.37 o
   8  -5   3       20.75       23.82      9.40 o
   9  -5   3        2.26       11.56     11.01 o
  -8  -4   3       53.56       39.31      8.19 o
  -7  -4   3       21.39       25.32      6.19 o
  -6  -4   3      167.89      171.44     13.51 o
  -5  -4   3      263.10      248.25      7.68 o
  -4  -4   3     1265.35     1535.56     30.27 o
  -3  -4   3     3869.58     3876.12     76.11 o
  -2  -4   3     2293.26     2226.45     39.83 o
  -1  -4   3       17.30       41.85      2.10 o
   0  -4   3     7394.43     7709.08    202.39 o
   1  -4   3       48.22       57.08      1.63 o
   2  -4   3     2057.34     1906.83     32.56 o
   3  -4   3     2395.08     2388.19     42.62 o
   4  -4   3     5775.03     6221.49    125.67 o
   5  -4   3      260.23      235.74      7.80 o
   6  -4   3       32.28       51.26      4.62 o
   7  -4   3      522.01      567.99     19.72 o
   8  -4   3      142.45      178.63     10.75 o
   9  -4   3      129.23      126.73     31.51 o
  -8  -3   3      122.05      109.10     14.50 o
  -7  -3   3      253.46      213.19     11.31 o
  -6  -3   3      109.46      138.68     12.98 o
  -5  -3   3       80.36       77.10      3.37 o
  -4  -3   3        2.95       11.97      1.69 o
  -3  -3   3     1529.63     1461.26     29.07 o
  -2  -3   3      430.10      450.53      9.36 o
  -1  -3   3     1342.10     1413.33     30.43 o
   0  -3   3       17.33       18.98      0.98 o
   1  -3   3    10585.65    10473.06    175.32 o
   2  -3   3     2339.24     2560.44     47.07 o
   3  -3   3      945.14     1070.74     19.61 o
   4  -3   3     1950.98     1950.06     47.87 o
   5  -3   3      529.26      564.92     27.12 o
   6  -3   3      127.07      105.66     11.99 o
   7  -3   3       11.75       -2.71     13.91 o
   8  -3   3      627.78      602.53     25.94 o
   9  -3   3      206.96      222.55     11.61 o
  -9  -2   3        1.76        4.42      8.53 o
  -8  -2   3        0.50        1.45      7.14 o
  -7  -2   3       21.97        5.81      5.72 o
  -6  -2   3      236.40      221.86     17.03 o
  -5  -2   3      410.72      491.24     10.66 o
  -4  -2   3      424.40      407.75      7.66 o
  -3  -2   3      525.05      479.00      9.09 o
  -2  -2   3    11498.46    11421.77    222.98 o
  -1  -2   3     6095.08     6459.37    151.76 o
   0  -2   3     2907.50     2878.20     58.36 o
   1  -2   3     2129.35     2007.25     39.43 o
   2  -2   3      396.97      277.33      5.94 o
   3  -2   3       17.19        9.77      2.74 o
   4  -2   3      367.18      398.26     11.40 o
   5  -2   3      881.02      780.34     22.79 o
   6  -2   3       94.67       97.46     10.83 o
   7  -2   3       26.55       19.60      5.71 o
   8  -2   3       28.35       46.03      7.33 o
   9  -2   3       16.35       13.49     11.03 o
  -9  -1   3       60.72       57.94     11.40 o
  -8  -1   3       82.92       60.13      7.39 o
  -7  -1   3      108.49      106.20      7.14 o
  -6  -1   3      406.15      313.29      9.89 o
  -5  -1   3      372.97      434.54      9.00 o
  -4  -1   3       58.25       43.69      1.97 o
  -3  -1   3      108.68      109.84      5.53 o
  -2  -1   3     7924.98     8452.64    173.69 o
  -1  -1   3     6024.33     6214.29    107.88 o
   0  -1   3      415.03      501.30     11.32 o
   1  -1   3     1846.85     1647.57     39.42 o
   2  -1   3     3737.43     3583.88     85.29 o
   3  -1   3     1740.28     1577.76     44.61 o
   4  -1   3     2048.13     2176.51     43.60 o
   5  -1   3       73.59       50.55      5.14 o
   6  -1   3      166.80       98.50      6.49 o
   7  -1   3       27.67       29.94      6.06 o
   8  -1   3        2.21       -1.73      6.60 o
   9  -1   3       84.50       93.36      9.03 o
  -9   0   3       18.41       39.34      9.19 o
  -8   0   3        8.01       22.36      9.73 o
  -7   0   3      204.09      196.34      9.61 o
  -6   0   3        5.13        4.01      3.16 o
  -5   0   3       68.97       91.19      3.27 o
  -4   0   3     1281.46     1337.51     27.27 o
  -3   0   3     2504.10     2445.11     57.49 o
  -2   0   3       78.36       53.91      2.30 o
  -1   0   3    32701.71    33609.25    667.51 o
   0   0   3     2290.06     2295.07     43.11 o
   1   0   3      524.79      450.18      9.86 o
   2   0   3     4765.12     4543.33     88.62 o
   3   0   3      139.90       92.58      2.95 o
   4   0   3       82.07       90.44      4.41 o
   5   0   3       34.20       34.62      4.13 o
   6   0   3        0.92        1.22      6.30 o
   7   0   3        0.22       10.02      5.58 o
   8   0   3        3.49        4.34      6.70 o
   9   0   3        2.30        4.64     11.98 o
  -9   1   3       28.76       33.81     10.44 o
  -8   1   3      103.64       96.98     12.15 o
  -7   1   3      255.09      228.40     10.87 o
  -6   1   3       99.76       94.86      5.16 o
  -5   1   3      886.46      873.49     22.49 o
  -4   1   3       70.96      133.39      3.68 o
  -3   1   3      118.91       98.92      2.41 o
  -2   1   3     2757.39     2870.53     41.99 o
  -1   1   3     9270.25    10202.78    206.85 o
   0   1   3       22.18       63.95      5.51 o
   1   1   3     3252.78     3443.29     71.13 o
   2   1   3      173.61      179.82      4.35 o
   3   1   3     1038.08      982.07     25.86 o
   4   1   3       24.38       29.41      5.14 o
   5   1   3      736.24      682.07     17.88 o
   6   1   3       43.40       36.10      4.94 o
   7   1   3        8.78        9.42      5.65 o
   8   1   3      149.64      149.87      9.35 o
  -9   2   3       26.81       17.01     18.16 o
  -8   2   3        4.41       -2.04      7.31 o
  -7   2   3      221.24      261.29      8.71 o
  -6   2   3      457.53      464.76     17.71 o
  -5   2   3      461.47      459.53      9.64 o
  -4   2   3      864.02      830.32     14.31 o
  -3   2   3        8.63       37.75      1.71 o
  -2   2   3     4054.05     3824.37     63.73 o
  -1   2   3      611.31      606.39     12.52 o
   0   2   3    10406.81    11243.41    212.28 o
   1   2   3    13645.23    12783.49    224.36 o
   2   2   3     1333.16     1317.88     26.13 o
   3   2   3     1572.78     1558.62     50.30 o
   4   2   3        1.05       15.57      2.31 o
   5   2   3      114.90      136.00      6.20 o
   6   2   3      294.30      259.60     14.47 o
   7   2   3        2.36        0.14      5.61 o
   8   2   3        0.29        1.63      6.76 o
  -9   3   3       42.19       48.43      9.94 o
  -8   3   3       46.99       42.29      6.61 o
  -7   3   3      379.46      346.38     11.44 o
  -6   3   3      294.33      291.73      8.79 o
  -5   3   3       78.94       54.16      2.82 o
  -4   3   3      487.41      509.13      8.88 o
  -3   3   3      311.93      373.74      6.44 o
  -2   3   3     8584.63     8848.60    168.50 o
  -1   3   3      298.44      278.46      7.81 o
   0   3   3     1146.96     1188.40     20.79 o
   1   3   3      962.05     1074.68     19.27 o
   2   3   3     4328.84     4143.73     85.71 o
   3   3   3      906.22      993.14     28.58 o
   4   3   3      657.72      624.19     13.85 o
   5   3   3       30.79        7.72      3.91 o
   6   3   3      158.80      107.15      6.93 o
   7   3   3      104.12      104.25      7.38 o
   8   3   3        3.35        1.59      6.96 o
  -9   4   3      204.42      229.40     17.79 o
  -8   4   3      203.87      242.10     11.14 o
  -7   4   3       47.11       49.10      5.70 o
  -6   4   3      620.82      569.08     16.43 o
  -5   4   3     3699.84     3734.13     67.72 o
  -4   4   3       29.34       18.05      1.82 o
  -3   4   3     1991.84     2119.84     35.77 o
  -2   4   3      474.20      443.83      8.86 o
  -1   4   3     9307.16     9603.34    187.66 o
   0   4   3     1591.40     1544.31     25.47 o
   1   4   3     1941.88     2005.20     33.32 o
   2   4   3     1323.46     1311.74     24.75 o
   3   4   3       50.58       94.39      7.42 o
   4   4   3      173.57      180.46      6.69 o
   5   4   3      128.16      154.67      7.05 o
   6   4   3      235.03      277.14     11.57 o
   7   4   3       49.42       32.37      9.18 o
  -9   5   3       50.83       40.00     11.60 o
  -8   5   3       84.70       84.19      7.22 o
  -7   5   3        3.48        0.09      5.09 o
  -6   5   3        2.05       -1.74      3.74 o
  -5   5   3      163.86      203.67      5.37 o
  -4   5   3     1169.45     1083.32     18.78 o
  -3   5   3      426.45      489.48     12.08 o
  -2   5   3      331.51      409.09     10.40 o
  -1   5   3     1370.22     1237.86     28.11 o
   0   5   3      210.79      271.65      5.23 o
   1   5   3     1838.75     1908.56     33.84 o
   2   5   3      867.93      795.06     14.38 o
   3   5   3     1121.57     1000.83     30.32 o
   4   5   3      894.91     1039.59     39.68 o
   5   5   3       68.02       77.58      4.87 o
   6   5   3       10.20       16.07      4.94 o
   7   5   3       20.49       42.31      6.60 o
  -9   6   3        9.95        5.64     10.12 o
  -8   6   3        9.86        8.71     11.70 o
  -7   6   3      330.76      353.13     13.64 o
  -6   6   3      420.96      451.41     13.68 o
  -5   6   3      337.97      318.51      8.20 o
  -4   6   3     3406.30     3369.37     79.81 o
  -3   6   3      125.86      110.43      4.03 o
  -2   6   3      106.87      128.58      4.10 o
  -1   6   3      206.40      170.12      4.71 o
   0   6   3     2600.67     2592.98     42.54 o
   1   6   3      652.06      707.29     13.68 o
   2   6   3       17.52       17.70      1.82 o
   3   6   3      300.40      372.45     12.76 o
   4   6   3        6.15        6.58      5.10 o
   5   6   3       21.18       18.60      3.69 o
   6   6   3       22.77       18.65      4.58 o
   7   6   3       76.05       94.57      9.47 o
  -9   7   3       30.80        4.27     11.34 o
  -8   7   3       41.47       32.57     10.22 o
  -7   7   3      154.66      162.97     12.96 o
  -6   7   3      215.79      262.61     36.76 o
  -5   7   3      236.18      231.09     21.48 o
  -4   7   3       25.64       26.79      3.03 o
  -3   7   3     1478.64     1507.91     37.20 o
  -2   7   3      675.32      584.94     13.09 o
  -1   7   3      189.58      217.84      6.90 o
   0   7   3      402.74      359.75      8.68 o
   1   7   3      310.69      263.31      7.83 o
   2   7   3      350.17      384.47     13.29 o
   3   7   3      870.28      835.31     21.70 o
   4   7   3      329.83      307.44      9.63 o
   5   7   3       43.14       90.35      5.30 o
   6   7   3       54.50       75.42      5.57 o
  -8   8   3      389.91      416.14     69.51 o
  -7   8   3      326.57      307.54     29.23 o
  -6   8   3      491.24      515.89     37.98 o
  -5   8   3     1208.56     1283.28     44.57 o
  -4   8   3       57.91       61.70      4.17 o
  -3   8   3     3313.51     3305.57     75.19 o
  -2   8   3       14.46       13.63      8.22 o
  -1   8   3     1623.57     1653.36     38.60 o
   0   8   3        5.37        2.13      3.65 o
   1   8   3      151.17      137.64      8.77 o
   2   8   3        0.65       15.91      4.64 o
   3   8   3       40.26       52.09      3.96 o
   4   8   3       12.31        7.77      4.27 o
   5   8   3        4.38        3.18      6.93 o
   6   8   3        2.01       11.59     11.59 o
  -8   9   3       93.34       66.11     12.37 o
  -7   9   3      264.65      226.78     17.41 o
  -5   9   3        4.07        7.66      4.30 o
  -4   9   3      534.27      514.38     14.84 o
  -3   9   3      178.75      175.75      7.48 o
  -2   9   3      179.08      157.89      7.79 o
  -1   9   3       12.50       10.45      3.49 o
   0   9   3      569.07      594.75     17.62 o
   1   9   3      160.57      165.13      7.44 o
   2   9   3      102.96       54.18     14.89 o
   3   9   3       46.02       52.08      4.13 o
   4   9   3      112.07      114.24      8.53 o
   5   9   3      130.75      144.19     10.52 o
  -8  10   3        0.25      -11.59     11.59 o
  -6  10   3       17.93       29.37      9.66 o
  -5  10   3      447.55      476.48     14.59 o
  -4  10   3     1051.28     1032.92     27.52 o
  -3  10   3      123.96      109.70      6.00 o
  -2  10   3       44.82       40.85      8.14 o
  -1  10   3     1436.59     1542.85     42.53 o
   0  10   3       28.62       27.00      4.48 o
   1  10   3       13.99        1.32      4.62 o
   2  10   3        2.53        6.43      4.25 o
   3  10   3        7.01       -4.33      4.33 o
   4  10   3       34.70       16.24      8.20 o
  -6  11   3      334.22      322.09     21.68 o
  -5  11   3        0.95       -0.65      5.85 o
  -4  11   3        0.59        4.29      8.31 o
  -3  11   3      709.12      728.86     43.46 o
  -2  11   3      350.95      351.23     21.30 o
  -1  11   3       96.71       95.38      7.06 o
   0  11   3      113.65      142.62      8.31 o
   1  11   3      109.38       58.55      5.85 o
   2  11   3        2.60        1.02      5.86 o
   3  11   3        3.27       -0.03      8.65 o
  -6  12   3      306.48      310.79     20.90 o
  -5  12   3       98.63      103.62     12.37 o
  -4  12   3      101.90       94.23      8.15 o
  -3  12   3      204.18      207.89     10.90 o
  -2  12   3       25.12       28.00      6.21 o
  -1  12   3       87.73       64.31      6.86 o
   0  12   3       43.87       49.54      6.08 o
   1  12   3       22.57       20.28      5.41 o
   2  12   3       34.36       14.95      8.12 o
  -6  13   3        2.47      -11.98     11.98 o
  -5  13   3      289.72      323.92     22.83 o
  -4  13   3      213.75      252.86     13.13 o
  -3  13   3       61.14       60.56      7.70 o
  -2  13   3      129.44      131.60      9.47 o
  -1  13   3       49.18       52.63      6.86 o
   0  13   3       50.19       64.17      6.93 o
   1  13   3       18.38       29.23     13.91 o
  -4  14   3       64.85       63.78     12.37 o
  -3  14   3        4.21        6.01      6.87 o
  -2  14   3       22.13       28.43      7.24 o
  -1  14   3       19.80       31.69     11.98 o
   1 -16   4      109.32      133.00     14.69 o
   2 -16   4       40.47       23.58     11.98 o
   3 -16   4        0.00        9.11      6.51 o
   4 -16   4        1.87      -11.59     11.59 o
  -1 -15   4      100.07       69.32      8.30 o
   0 -15   4       25.63       14.08      7.42 o
   1 -15   4      289.45      278.76     11.96 o
   2 -15   4       31.11       18.94     10.44 o
   3 -15   4        2.28        4.52      5.62 o
   4 -15   4        1.92        6.70      5.90 o
   5 -15   4        4.00       -5.03      9.93 o
  -2 -14   4      131.44      141.56      9.25 o
  -1 -14   4      167.20      189.27     10.72 o
   0 -14   4      316.80      293.51     11.68 o
   1 -14   4       38.12       27.94      5.23 o
   2 -14   4      523.60      571.57     23.36 o
   3 -14   4       58.63       49.11      5.86 o
   4 -14   4       53.29       45.04      5.85 o
   5 -14   4        0.05       -0.03      9.36 o
   6 -14   4       73.44       58.13     33.05 o
  -3 -13   4       14.13       -5.40      9.70 o
  -2 -13   4       68.15       60.19      6.29 o
  -1 -13   4       25.03       13.75      5.47 o
   0 -13   4       26.55       39.36      5.86 o
   1 -13   4       67.36       73.65      5.48 o
   2 -13   4       90.59      117.27     20.68 o
   3 -13   4        0.97       -4.88      5.47 o
   4 -13   4        2.09        0.86      4.87 o
   5 -13   4      219.87      193.65     15.48 o
   6 -13   4        0.75        4.38     10.63 o
   7 -13   4       75.77      101.40     27.45 o
  -4 -12   4       72.26       64.92     10.89 o
  -3 -12   4       35.94       54.69      9.95 o
  -2 -12   4       95.21      111.68      7.16 o
  -1 -12   4      238.64      251.19      8.89 o
   0 -12   4      205.49      253.74      8.82 o
   1 -12   4      407.66      429.53     12.23 o
   2 -12   4      404.45      409.28     13.53 o
   3 -12   4      307.73      349.63     10.88 o
   4 -12   4      593.25      585.87     19.50 o
   5 -12   4       56.41       47.31      8.90 o
   6 -12   4       76.04       80.50     36.34 o
   7 -12   4        1.79        9.99     13.91 o
   8 -12   4       72.92       43.30     13.14 o
  -5 -11   4       64.15       73.03     19.33 o
  -4 -11   4       38.60       42.18      9.79 o
  -3 -11   4      208.46      169.21     12.12 o
  -2 -11   4      124.46      142.93      7.46 o
  -1 -11   4      424.40      470.36     12.68 o
   0 -11   4       83.04       96.71      5.69 o
   1 -11   4       48.78       42.13      4.17 o
   2 -11   4      205.65      190.05      9.16 o
   3 -11   4        2.30        4.24      3.88 o
   4 -11   4        0.40       -0.67      4.03 o
   5 -11   4      185.60      183.62     16.83 o
   6 -11   4       50.67       52.25     14.11 o
   7 -11   4        8.55        1.55     11.21 o
   8 -11   4       51.31       20.87     12.37 o
  -5 -10   4       20.32       18.99      9.74 o
  -4 -10   4        4.14       10.08      8.18 o
  -3 -10   4       30.06       28.62      7.32 o
  -2 -10   4       18.81       38.41      4.03 o
  -1 -10   4      892.16     1005.47     23.62 o
   0 -10   4       65.35       55.71     14.80 o
   1 -10   4     1145.49     1179.73     27.30 o
   2 -10   4     2169.83     2156.48     48.49 o
   3 -10   4      957.79     1063.59     25.10 o
   4 -10   4      168.36      164.79      5.80 o
   5 -10   4      125.17      106.28     11.80 o
   6 -10   4        5.04       11.21      9.66 o
   7 -10   4        2.36        0.39     10.05 o
   8 -10   4       65.57       58.02     13.14 o
  -6  -9   4       53.30       44.33      5.66 o
  -5  -9   4       15.94       14.09      5.96 o
  -4  -9   4       58.54       27.77     10.63 o
  -3  -9   4      149.61      158.59     12.96 o
  -2  -9   4       49.21       47.61      3.66 o
  -1  -9   4       34.73       39.36      3.85 o
   0  -9   4     2170.72     2362.27     48.80 o
   1  -9   4      639.91      642.79     19.74 o
   2  -9   4       80.27      100.13      3.75 o
   3  -9   4     1110.35     1057.14     20.39 o
   4  -9   4      603.21      657.27     14.51 o
   5  -9   4        0.19       -3.91      4.93 o
   6  -9   4       56.54       51.37      7.46 o
   7  -9   4       23.60       18.40      8.71 o
   8  -9   4      103.11       80.31     11.48 o
   9  -9   4        4.33       28.98     11.59 o
  -7  -8   4      116.20      143.90     11.21 o
  -6  -8   4      134.68      144.76      9.45 o
  -5  -8   4      178.52      246.16     11.36 o
  -4  -8   4      220.08      208.19     18.57 o
  -3  -8   4       35.25       18.44      6.42 o
  -2  -8   4       18.68       25.42      2.65 o
  -1  -8   4        3.08        3.15      1.86 o
   0  -8   4      924.86      962.03     20.53 o
   1  -8   4     2252.33     2357.11     61.32 o
   2  -8   4      192.72      188.82      5.60 o
   3  -8   4     2795.04     2701.03     54.21 o
   4  -8   4       11.48       11.31      2.45 o
   5  -8   4      385.56      356.79     23.05 o
   6  -8   4      448.15      476.65     35.91 o
   7  -8   4        0.71       -2.10      6.32 o
   8  -8   4        1.92       -5.82      7.38 o
   9  -8   4       29.39       28.88     10.74 o
  -7  -7   4        0.09       12.65      8.40 o
  -6  -7   4        4.95        1.52      4.83 o
  -5  -7   4      116.17      114.89      6.84 o
  -4  -7   4      966.67      885.34     35.42 o
  -3  -7   4      689.68      512.99     10.88 o
  -2  -7   4      524.50      450.81      9.54 o
  -1  -7   4      544.20      552.00     11.39 o
   0  -7   4      106.35      108.32      3.57 o
   1  -7   4     1234.97     1172.70     31.14 o
   2  -7   4     4052.33     3889.65     71.35 o
   3  -7   4        0.52       -0.44      1.76 o
   4  -7   4     1818.75     1771.95     30.44 o
   5  -7   4      202.44      185.82      8.39 o
   6  -7   4       58.34       51.91      6.70 o
   7  -7   4       96.08      138.00     13.86 o
   8  -7   4        5.21       -6.54      6.54 o
   9  -7   4      105.86       89.86     17.63 o
  -7  -6   4       97.23      122.23      7.76 o
  -6  -6   4      514.59      608.14     19.12 o
  -5  -6   4      853.18      813.28     21.20 o
  -4  -6   4      961.83      969.95     30.52 o
  -3  -6   4     2274.45     2345.35     42.30 o
  -2  -6   4      115.98       69.36      3.29 o
  -1  -6   4      394.37      354.69      7.07 o
   0  -6   4       17.53       18.14      2.17 o
   1  -6   4     1120.64      990.81     18.77 o
   2  -6   4     6138.70     6419.06    103.17 o
   3  -6   4     1120.91     1203.62     20.94 o
   4  -6   4     1128.82     1039.03     18.38 o
   5  -6   4      178.89      165.20      7.08 o
   6  -6   4        5.50       -0.91      4.93 o
   7  -6   4      232.76      217.48     10.06 o
   8  -6   4       81.30       55.91      7.39 o
   9  -6   4       23.46       19.72     11.04 o
  -8  -5   4        0.95       -2.96      7.32 o
  -7  -5   4        6.14        1.64      7.54 o
  -6  -5   4       39.99       45.47      5.21 o
  -5  -5   4      319.38      447.03     13.07 o
  -4  -5   4       64.27       75.93      4.04 o
  -3  -5   4        0.49       13.30      3.90 o
  -2  -5   4      281.52      330.75      7.44 o
  -1  -5   4     1135.01     1122.96     21.21 o
   0  -5   4        4.09        3.55      1.41 o
   1  -5   4     4671.48     5120.23     85.16 o
   2  -5   4     3690.09     3878.62     65.38 o
   3  -5   4    27633.86    29089.67    512.44 o
   4  -5   4     1968.81     2042.69     41.00 o
   5  -5   4       31.97       40.92      3.87 o
   6  -5   4     1164.24     1174.55     27.26 o
   7  -5   4       24.30       39.69      5.31 o
   8  -5   4       26.47       50.87     14.11 o
   9  -5   4       10.54        6.47     10.82 o
  -8  -4   4       44.07       55.98      8.45 o
  -7  -4   4       35.55       39.60      7.15 o
  -6  -4   4      220.22      233.66      9.81 o
  -5  -4   4      279.62      361.68      9.90 o
  -4  -4   4      716.95      645.40     13.11 o
  -3  -4   4     2026.50     1989.04     39.39 o
  -2  -4   4     1213.64     1260.66     22.81 o
  -1  -4   4      294.05      321.20      6.45 o
   0  -4   4     3279.60     3251.63     90.86 o
   1  -4   4      483.24      468.32      9.30 o
   2  -4   4      133.38      163.80      3.85 o
   3  -4   4     1153.85      983.20     17.35 o
   4  -4   4     3316.39     3828.03     70.64 o
   5  -4   4        0.27        3.38      3.18 o
   6  -4   4      312.49      341.99     12.35 o
   7  -4   4        1.31        6.79      5.85 o
   8  -4   4       39.22       21.26     18.55 o
   9  -4   4       74.80       64.76     11.04 o
  -8  -3   4       79.84       57.43      8.15 o
  -7  -3   4       46.43       57.58      7.10 o
  -6  -3   4       37.40       21.19      4.61 o
  -5  -3   4      334.90      304.01      8.60 o
  -4  -3   4        6.14       20.11      1.81 o
  -3  -3   4     1067.26     1074.32     21.58 o
  -2  -3   4      422.01      445.35     10.72 o
  -1  -3   4       87.61       67.03      2.45 o
   0  -3   4    10513.90    10633.95    327.50 o
   1  -3   4      926.05      916.46     18.43 o
   2  -3   4      977.71     1126.40     22.85 o
   3  -3   4     2879.66     3214.07     57.32 o
   4  -3   4     3333.60     3333.17     80.90 o
   5  -3   4     1009.42      933.05     40.50 o
   6  -3   4      142.00      183.88     17.79 o
   7  -3   4      228.85      306.87     28.64 o
   8  -3   4      157.40      167.15     22.24 o
   9  -3   4       30.97       36.74      8.14 o
  -9  -2   4        5.90        4.25      9.66 o
  -8  -2   4       27.34       27.94      6.86 o
  -7  -2   4       51.36       25.69      6.45 o
  -6  -2   4       14.54       27.72      5.07 o
  -5  -2   4      467.81      415.48      9.40 o
  -4  -2   4     1959.44     2152.11     36.67 o
  -3  -2   4     9155.12     9374.80    157.08 o
  -2  -2   4       69.42      112.69      3.76 o
  -1  -2   4       48.59       59.38      1.95 o
   0  -2   4      889.30      909.14     20.13 o
   1  -2   4     5130.60     5210.32    101.57 o
   2  -2   4       18.22       17.06      2.07 o
   3  -2   4      388.39      359.67     10.00 o
   4  -2   4      169.45      115.25      5.78 o
   5  -2   4       20.76       14.52      3.81 o
   6  -2   4      445.28      387.25     17.35 o
   7  -2   4        1.15       -0.42      7.22 o
   8  -2   4        1.33       19.87      6.85 o
   9  -2   4        6.84        3.27      7.65 o
  -9  -1   4       47.91       40.10      9.19 o
  -8  -1   4       54.07       56.02      7.31 o
  -7  -1   4       54.45       35.05      5.90 o
  -6  -1   4        0.65        3.29      4.26 o
  -5  -1   4       31.36       54.36      3.05 o
  -4  -1   4      435.89      402.44      7.88 o
  -3  -1   4     2544.97     2680.47     55.43 o
  -2  -1   4     5400.04     5360.79    109.59 o
  -1  -1   4    10767.18    12025.29    202.32 o
   0  -1   4     1128.59     1217.89     26.72 o
   1  -1   4     1055.66      922.81     20.37 o
   2  -1   4       76.04      132.93      5.08 o
   3  -1   4     3246.24     3185.10     62.74 o
   4  -1   4     1269.48     1323.06     27.98 o
   5  -1   4     3091.26     3083.40     72.99 o
   6  -1   4      243.26      281.84     25.93 o
   7  -1   4        0.31        7.41      9.55 o
   8  -1   4       19.43       26.79      7.04 o
   9  -1   4       43.56       72.69      9.35 o
  -9   0   4        9.50       13.70      9.09 o
  -8   0   4        8.78        7.66      6.77 o
  -7   0   4        0.69        0.44      5.50 o
  -6   0   4        0.19        3.31      3.53 o
  -5   0   4      788.12      780.74     23.51 o
  -4   0   4     1510.19     1399.80     27.43 o
  -3   0   4       69.35       57.58      2.05 o
  -2   0   4     5973.65     6213.98    102.66 o
  -1   0   4     9608.70    10351.99    190.85 o
   0   0   4    13160.02    13314.13    268.97 o
   1   0   4      575.29      537.13     13.48 o
   2   0   4      232.13      247.91      6.16 o
   3   0   4      219.14      301.56      6.36 o
   4   0   4     2567.20     2542.36     55.56 o
   5   0   4        7.13       15.36      3.81 o
   6   0   4      256.46      190.19     10.74 o
   7   0   4       19.61       18.25      5.82 o
   8   0   4       28.03       40.91      8.37 o
  -9   1   4      124.29      120.64     20.88 o
  -8   1   4      145.82      105.55     12.84 o
  -7   1   4       80.41       88.31     12.57 o
  -6   1   4      310.29      313.15     14.87 o
  -5   1   4       70.71       71.11      3.14 o
  -4   1   4      605.13      503.97     10.04 o
  -3   1   4     5910.93     5787.49     84.35 o
  -2   1   4     1372.51     1428.81     21.96 o
  -1   1   4     3328.77     3274.64     53.48 o
   0   1   4     6594.44     6212.65    226.26 o
   1   1   4      278.05      348.24      7.86 o
   2   1   4      988.91      966.20     20.70 o
   3   1   4      165.62      170.25      4.96 o
   4   1   4      583.61      526.68     12.18 o
   5   1   4      128.76      158.92      8.40 o
   6   1   4      411.88      437.58     14.58 o
   7   1   4       78.10      113.41      7.67 o
   8   1   4       80.26      117.32      9.43 o
  -9   2   4       27.53       26.34      9.57 o
  -8   2   4      246.11      231.32     13.46 o
  -7   2   4      253.48      195.11      9.09 o
  -6   2   4       64.64       70.12      4.36 o
  -5   2   4      400.34      434.16      9.30 o
  -4   2   4      886.87      797.03     14.33 o
  -3   2   4     5473.64     5750.32     87.56 o
  -2   2   4       17.84       24.65      1.40 o
  -1   2   4     2260.94     2422.04     41.87 o
   0   2   4     4497.05     4349.94    108.35 o
   1   2   4      388.91      414.23      8.78 o
   2   2   4        6.91        8.49      1.50 o
   3   2   4       39.76       48.32      2.67 o
   4   2   4      612.52      684.72     17.18 o
   5   2   4     1012.39      891.46     35.02 o
   6   2   4      313.94      330.73     12.47 o
   7   2   4       17.59       12.89      8.32 o
   8   2   4       13.37       23.11      7.34 o
  -9   3   4        9.63       27.85     10.29 o
  -8   3   4       16.09       21.97      8.75 o
  -7   3   4        0.73       -2.67      4.63 o
  -6   3   4      153.68      137.24      5.70 o
  -5   3   4      530.77      512.27     10.66 o
  -4   3   4        6.53       18.35      1.70 o
  -3   3   4     1207.42     1091.99     18.01 o
  -2   3   4    19387.81    19532.37    462.81 o
  -1   3   4     4652.53     4573.41     97.09 o
   0   3   4     7325.80     7653.86    144.75 o
   1   3   4     5858.95     5538.59     97.27 o
   2   3   4       10.58       15.22      1.76 o
   3   3   4       43.36       57.08      3.18 o
   4   3   4      366.82      436.77     17.64 o
   5   3   4      732.16      717.07     20.40 o
   6   3   4      100.80      148.52     10.58 o
   7   3   4      116.66      163.30      9.45 o
   8   3   4        6.08       20.48     13.14 o
  -9   4   4      252.70      234.49     13.61 o
  -8   4   4       10.87        4.72      5.93 o
  -7   4   4       25.78       17.83      5.18 o
  -6   4   4      582.92      624.21     15.41 o
  -5   4   4      420.63      376.98      9.98 o
  -4   4   4       43.19       43.09      2.30 o
  -3   4   4       43.84       57.53      2.45 o
  -2   4   4     1507.70     1374.36     37.00 o
  -1   4   4     2333.51     2696.85     58.36 o
   0   4   4        6.06        3.49      1.36 o
   1   4   4      144.33      135.90      3.27 o
   2   4   4      513.53      482.87      9.72 o
   3   4   4       35.51       60.81      4.57 o
   4   4   4       82.84       72.12      4.84 o
   5   4   4       80.46       57.48      5.03 o
   6   4   4      348.84      259.61     10.62 o
   7   4   4      204.65      213.26     10.73 o
  -9   5   4        0.33        3.79     10.73 o
  -8   5   4      286.92      307.15     16.26 o
  -7   5   4       14.80       16.76      7.07 o
  -6   5   4        7.06        6.19      3.57 o
  -5   5   4      893.27      967.36     18.71 o
  -4   5   4     1745.66     1637.17     29.21 o
  -3   5   4     1578.18     1468.17     30.91 o
  -2   5   4       22.23       27.02      2.05 o
  -1   5   4     6713.09     6869.36    146.78 o
   0   5   4     1892.54     1716.49     30.11 o
   1   5   4     1404.93     1376.41     25.71 o
   2   5   4     1413.28     1437.43     24.90 o
   3   5   4       44.60       99.24      7.72 o
   4   5   4       58.72       51.90      4.46 o
   5   5   4       59.31       57.35      5.34 o
   6   5   4        5.77       -3.60      4.97 o
   7   5   4        2.03        4.61     11.59 o
  -9   6   4      172.60      202.66     33.65 o
  -8   6   4      172.92      170.29     18.44 o
  -7   6   4       40.81       31.09      9.34 o
  -6   6   4       48.74       50.30      5.02 o
  -5   6   4      203.42      235.94      9.44 o
  -4   6   4      364.43      336.74      8.90 o
  -3   6   4       66.21       67.41      3.79 o
  -2   6   4      628.66      626.09     15.33 o
  -1   6   4      891.10      793.42     22.93 o
   0   6   4        7.50        6.78      2.92 o
   1   6   4      623.27      639.28     15.80 o
   2   6   4        7.83        9.46      2.42 o
   3   6   4        5.44        9.25      3.14 o
   4   6   4       10.92       -3.44      3.82 o
   5   6   4        8.13       14.38      4.18 o
   6   6   4       25.31       20.45      5.19 o
  -8   7   4      237.66      218.23     14.93 o
  -7   7   4      281.19      280.87     16.18 o
  -6   7   4        8.56        9.14      5.13 o
  -5   7   4       22.76       21.49      4.88 o
  -4   7   4      792.64      851.83     25.64 o
  -3   7   4      397.15      431.87     12.48 o
  -2   7   4     1882.74     1919.99     44.30 o
  -1   7   4      305.81      309.95      9.01 o
   0   7   4     3396.47     3338.35     67.24 o
   1   7   4     2074.81     2270.47     51.78 o
   2   7   4      115.36      121.30      6.64 o
   3   7   4      638.93      621.81     20.21 o
   4   7   4       75.84      113.48      7.79 o
   5   7   4       44.47       36.47      4.20 o
   6   7   4        1.94       -3.96      3.96 o
  -8   8   4        8.33       10.43     11.21 o
  -7   8   4      261.08      246.90     18.96 o
  -6   8   4        8.53        7.03      5.72 o
  -5   8   4      243.62      253.89     16.64 o
  -4   8   4      106.29      110.16      5.62 o
  -3   8   4        8.04        8.07      3.35 o
  -2   8   4      577.89      633.54     16.01 o
  -1   8   4      244.26      283.22      8.80 o
   0   8   4      203.82      219.86      6.78 o
   1   8   4      856.47      729.15     18.11 o
   2   8   4      316.94      344.95     13.75 o
   3   8   4        2.02       13.75      5.80 o
   4   8   4       33.98       26.60      4.27 o
   5   8   4        2.38       -5.47      5.47 o
  -8   9   4      369.95      357.35     23.23 o
  -7   9   4       61.22       59.53     11.21 o
  -6   9   4      529.96      544.19     28.68 o
  -5   9   4      761.58      805.93     39.21 o
  -4   9   4      124.26      118.19      6.16 o
  -3   9   4        8.57        5.72      3.86 o
  -2   9   4        5.09        2.73      4.79 o
  -1   9   4       33.70       39.45      4.15 o
   0   9   4      278.31      310.01     10.38 o
   1   9   4      196.66      175.80      7.31 o
   2   9   4      219.89      308.71     12.36 o
   3   9   4       82.02      121.53      9.78 o
   4   9   4       67.61       50.65      5.29 o
  -7  10   4       45.52       25.90     11.60 o
  -6  10   4       20.86       22.03      9.66 o
  -5  10   4       18.09       10.24      9.08 o
  -4  10   4      316.48      327.80     11.55 o
  -3  10   4        3.52        1.64      4.36 o
  -2  10   4       11.63       20.87      6.29 o
  -1  10   4      271.21      265.19     11.51 o
   0  10   4      154.36      150.93      8.70 o
   1  10   4      155.67      174.13      7.51 o
   2  10   4       97.65       79.34      6.14 o
   3  10   4       91.83       98.15      5.83 o
   4  10   4      109.37      137.85     12.05 o
  -6  11   4      209.52      193.04     16.25 o
  -5  11   4       13.36       16.81      7.38 o
  -4  11   4      541.96      529.62     16.10 o
  -3  11   4       31.46       25.02      6.26 o
  -2  11   4       11.46        1.55      9.27 o
  -1  11   4        0.55        1.68      5.28 o
   0  11   4       11.66       13.80      5.36 o
   1  11   4        1.83        4.48      5.14 o
   2  11   4        0.37        1.58      5.02 o
   3  11   4        4.04        6.44      4.54 o
  -6  12   4        7.59        7.34     11.59 o
  -5  12   4        4.88       -5.02     10.05 o
  -4  12   4       26.01       26.35      6.93 o
  -3  12   4      372.83      374.90     15.60 o
  -2  12   4        8.00        5.41     10.43 o
  -1  12   4       50.82       53.31      9.66 o
   0  12   4       42.63       30.55      6.01 o
   1  12   4      158.27      146.23      9.28 o
   2  12   4       80.14       68.42     13.53 o
  -5  13   4      323.44      308.87     22.84 o
  -4  13   4       66.49       58.75     10.63 o
  -3  13   4       64.43       50.69      8.50 o
  -2  13   4        1.10        0.80      6.57 o
  -1  13   4        0.14       -0.85      6.36 o
   0  13   4       33.52       27.29      6.91 o
   1 -16   5       46.33       37.22      8.63 o
   2 -16   5       53.35       30.54     11.60 o
   3 -16   5       59.32       63.02      7.51 o
   4 -16   5        4.40      -10.82     11.59 o
  -1 -15   5        5.64        1.70      7.23 o
   0 -15   5       10.71        6.97      6.51 o
   1 -15   5      141.22      144.03      8.60 o
   2 -15   5       96.42       96.14     10.01 o
   3 -15   5      398.47      375.57     13.43 o
   4 -15   5       44.33       44.81      9.76 o
   5 -15   5      106.38      107.52     30.93 o
  -2 -14   5       54.55       45.37      6.59 o
  -1 -14   5       64.12       41.38      6.47 o
   0 -14   5      114.38      102.02     13.93 o
   1 -14   5       65.78       71.21      5.86 o
   2 -14   5       66.15       55.57     12.95 o
   3 -14   5        1.84        3.64      5.21 o
   4 -14   5       33.28       37.19      5.87 o
   5 -14   5        7.39       11.26      9.30 o
   6 -14   5        0.76        4.67     10.04 o
  -3 -13   5       12.44        5.60     10.63 o
  -2 -13   5      125.17      152.80      8.52 o
  -1 -13   5       41.22       53.08      6.23 o
   0 -13   5       41.80       37.87      4.81 o
   1 -13   5       32.61       43.90      5.07 o
   2 -13   5      120.55      100.13      7.57 o
   3 -13   5      161.49      150.74      7.05 o
   4 -13   5      432.95      402.89     19.57 o
   5 -13   5       90.58       87.90     12.57 o
   6 -13   5       13.50        7.41     10.12 o
   7 -13   5      278.86      215.16     18.57 o
  -4 -12   5        6.95       11.90     10.45 o
  -3 -12   5       18.15       15.04      8.91 o
  -2 -12   5      103.88      101.06      8.14 o
  -1 -12   5      193.34      209.75      9.95 o
   0 -12   5       14.72        7.61      4.08 o
   1 -12   5       27.87       25.36      4.34 o
   2 -12   5      278.47      317.60     10.20 o
   3 -12   5      289.75      265.30      9.61 o
   4 -12   5       46.27       38.30      6.65 o
   5 -12   5       50.03       29.76      9.13 o
   6 -12   5       36.62       33.24     11.21 o
   7 -12   5       11.04       13.91     12.75 o
   8 -12   5       89.83       96.26     15.46 o
  -5 -11   5       58.15       79.37     12.49 o
  -4 -11   5       11.56       21.25      9.90 o
  -3 -11   5      108.78      133.48     20.88 o
  -2 -11   5      266.11      342.45     19.64 o
  -1 -11   5      348.94      314.80      9.66 o
   0 -11   5       27.69       46.96      4.24 o
   1 -11   5      257.08      276.52     10.67 o
   2 -11   5      343.11      325.22     12.47 o
   3 -11   5       93.43       68.89      4.97 o
   4 -11   5        6.29       -1.45      4.05 o
   5 -11   5      327.29      291.02     15.29 o
   6 -11   5       54.62       51.02     11.98 o
   7 -11   5        6.19       12.99     27.24 o
   8 -11   5      272.32      270.74     66.56 o
  -6 -10   5       13.71       10.05      6.96 o
  -5 -10   5       14.53       24.58     10.45 o
  -4 -10   5       13.56       21.87      9.24 o
  -3 -10   5      113.29      160.58     12.18 o
  -2 -10   5      270.91      277.95     13.23 o
  -1 -10   5       65.12       43.78      3.79 o
   0 -10   5       25.31       13.72      3.39 o
   1 -10   5      332.07      350.26     14.59 o
   2 -10   5      267.14      293.46      9.28 o
   3 -10   5       98.29       93.01      4.91 o
   4 -10   5      406.41      363.23     10.33 o
   5 -10   5       80.82       78.87     11.21 o
   6 -10   5      289.61      282.42     19.55 o
   7 -10   5       81.70       78.80     19.33 o
   8 -10   5       19.90        5.61      9.74 o
  -6  -9   5       14.55        8.55      6.37 o
  -5  -9   5       74.42      101.78      7.57 o
  -4  -9   5      121.27      193.74     18.56 o
  -3  -9   5      370.99      350.96     24.02 o
  -2  -9   5       77.84      112.13     12.76 o
  -1  -9   5      995.13     1127.26     29.29 o
   0  -9   5     2004.60     1929.49     48.52 o
   1  -9   5      339.42      374.71     18.60 o
   2  -9   5      396.45      405.65     12.22 o
   3  -9   5       85.03       62.67      3.14 o
   4  -9   5      519.97      514.75     11.75 o
   5  -9   5       58.52       48.49      5.80 o
   6  -9   5      386.98      423.63     34.75 o
   7  -9   5       95.26       77.86     12.95 o
   8  -9   5        1.53        0.81      9.14 o
  -7  -8   5       60.01       68.42     14.30 o
  -6  -8   5      119.34      109.45      7.21 o
  -5  -8   5      198.11      172.36     11.35 o
  -4  -8   5      323.64      441.05     29.04 o
  -3  -8   5      554.36      499.66     30.26 o
  -2  -8   5       30.56       31.45      6.25 o
  -1  -8   5      365.26      424.40     12.25 o
   0  -8   5        1.30        2.03      2.03 o
   1  -8   5      125.49       96.43      4.75 o
   2  -8   5      150.65      147.62      4.15 o
   3  -8   5       84.47       63.96      3.00 o
   4  -8   5      392.86      399.73     10.44 o
   5  -8   5     1233.85     1274.89     56.39 o
   6  -8   5        0.58        0.79      5.17 o
   7  -8   5       12.45       18.43      6.64 o
   8  -8   5      294.39      277.20     16.77 o
   9  -8   5        2.96       12.83     10.09 o
  -7  -7   5        1.12        3.92      6.01 o
  -6  -7   5        9.63        5.97      5.12 o
  -5  -7   5        0.11       -0.52      4.65 o
  -4  -7   5       40.02       48.30      7.59 o
  -3  -7   5     1919.12     2204.14     65.56 o
  -2  -7   5     1511.99     1458.74     33.40 o
  -1  -7   5      983.22      951.17     18.14 o
   0  -7   5     3278.28     3305.58     68.00 o
   1  -7   5     2130.45     2043.56     45.70 o
   2  -7   5      555.47      603.08     11.11 o
   3  -7   5     1938.07     1866.80     32.20 o
   4  -7   5      677.15      687.01     14.69 o
   5  -7   5     2701.35     2827.88     80.86 o
   6  -7   5        2.43       -4.95      4.95 o
   7  -7   5        3.14       12.93      9.89 o
   8  -7   5       25.87       45.97      9.65 o
   9  -7   5        4.71       22.02     11.57 o
  -7  -6   5      155.93      144.84     13.63 o
  -6  -6   5      314.82      278.97     11.62 o
  -5  -6   5      308.51      311.15     13.65 o
  -4  -6   5      142.07      134.29      8.02 o
  -3  -6   5        4.87        3.52      3.42 o
  -2  -6   5      123.38       93.33      3.19 o
  -1  -6   5       82.53       80.54      3.91 o
   0  -6   5       88.81      116.66      4.63 o
   1  -6   5      151.33      160.98      4.04 o
   2  -6   5     3635.63     3728.12     68.68 o
   3  -6   5       33.39       35.20      3.20 o
   4  -6   5      193.49      181.00      5.29 o
   5  -6   5     1350.29     1308.79     29.71 o
   6  -6   5     1242.51     1264.52     31.21 o
   7  -6   5      433.88      376.39     14.90 o
   8  -6   5       44.61       44.55     11.09 o
   9  -6   5      164.71      171.50     13.44 o
  -8  -5   5        5.20       13.06      7.49 o
  -7  -5   5        3.04        7.57      5.65 o
  -6  -5   5       67.72       92.89     11.97 o
  -5  -5   5      213.64      197.44      7.63 o
  -4  -5   5       26.81       53.16      3.67 o
  -3  -5   5        7.05        5.08      2.21 o
  -2  -5   5      485.97      481.53     10.25 o
  -1  -5   5     5429.61     5321.33    109.12 o
   0  -5   5     1270.74     1287.66     32.35 o
   1  -5   5     7885.69     7749.55    130.22 o
   2  -5   5     4561.36     4343.63     75.96 o
   3  -5   5      256.51      316.40      8.00 o
   4  -5   5      584.18      634.79     14.38 o
   5  -5   5       11.57       11.31      3.64 o
   6  -5   5      280.08      293.29     10.32 o
   7  -5   5        5.56        6.90      5.06 o
   8  -5   5       48.69       35.96      9.29 o
   9  -5   5        0.06       -1.10     11.59 o
  -8  -4   5       49.00       51.36      8.19 o
  -7  -4   5       88.01       74.73      6.46 o
  -6  -4   5       50.60       51.19      4.58 o
  -5  -4   5      160.86      105.28      5.77 o
  -4  -4   5        6.53        0.26      3.30 o
  -3  -4   5     1296.07     1425.18     25.78 o
  -2  -4   5       12.76       19.18      1.31 o
  -1  -4   5     3617.39     3766.77    122.92 o
   0  -4   5     1340.52     1207.74     22.64 o
   1  -4   5     3152.40     3325.26     61.16 o
   2  -4   5      664.76      747.62     13.33 o
   3  -4   5     1645.09     1570.48     35.17 o
   4  -4   5      292.35      279.45      7.33 o
   5  -4   5       21.30       29.23      4.78 o
   6  -4   5       11.37       10.33      4.42 o
   7  -4   5      123.00      102.54      7.76 o
   8  -4   5       68.15       65.86     10.65 o
   9  -4   5        1.25      -21.64     21.64 o
  -8  -3   5      178.36      202.03     12.74 o
  -7  -3   5        4.83       17.77      7.54 o
  -6  -3   5       13.43        8.09      3.83 o
  -5  -3   5      339.36      378.72     10.09 o
  -4  -3   5      631.06      570.72     12.94 o
  -3  -3   5      944.30     1126.49     21.15 o
  -2  -3   5      383.48      329.37      8.80 o
  -1  -3   5      328.37      324.04      9.51 o
   0  -3   5     9683.76     9600.39    209.81 o
   1  -3   5     1655.50     1635.75     34.24 o
   2  -3   5      702.40      637.05     13.37 o
   3  -3   5     6562.14     6292.52    129.74 o
   4  -3   5        4.56       -2.23      2.85 o
   5  -3   5       69.07       56.20      6.46 o
   6  -3   5       42.35       58.32      8.01 o
   7  -3   5        5.22       -0.84     16.62 o
   8  -3   5       24.09       10.48     16.43 o
   9  -3   5        1.76       -3.13     30.14 o
  -8  -2   5       56.12       56.72      8.68 o
  -7  -2   5       26.32       35.79      7.01 o
  -6  -2   5      105.70       64.09      4.67 o
  -5  -2   5       26.24       32.98      3.33 o
  -4  -2   5      641.38      652.17     12.83 o
  -3  -2   5      779.89     1023.54     21.60 o
  -2  -2   5      929.43     1118.27     26.87 o
  -1  -2   5      760.96      744.46     14.06 o
   0  -2   5     2242.44     2215.84     48.80 o
   1  -2   5      366.22      357.35      7.72 o
   2  -2   5     2909.66     2728.87     53.75 o
   3  -2   5     1261.46     1225.13     30.22 o
   4  -2   5     3218.09     3261.97     78.42 o
   5  -2   5       52.21       54.41      5.64 o
   6  -2   5       81.62       56.25      6.14 o
   7  -2   5        9.45        5.94      7.29 o
   8  -2   5        8.18       -7.54     11.01 o
   9  -2   5       28.91       53.72     14.30 o
  -9  -1   5       18.67       38.59      9.44 o
  -8  -1   5      141.48      161.08      9.85 o
  -7  -1   5      178.42      200.40     10.12 o
  -6  -1   5      196.65      235.35      9.47 o
  -5  -1   5      586.68      513.31     11.74 o
  -4  -1   5       55.39       56.30      3.21 o
  -3  -1   5     5855.14     5999.82    109.82 o
  -2  -1   5     1507.05     1970.66     33.32 o
  -1  -1   5      926.09      928.00     16.82 o
   0  -1   5     1129.29     1233.59     32.06 o
   1  -1   5     8867.13     8463.50    154.49 o
   2  -1   5     2904.20     2375.76     56.95 o
   3  -1   5       91.29       95.72      6.51 o
   4  -1   5     1422.48     1465.53     31.27 o
   5  -1   5      298.29      325.89     12.97 o
   6  -1   5        1.10       -4.79      4.79 o
   7  -1   5       67.25       55.87      8.40 o
   8  -1   5       13.27       14.69      9.27 o
  -9   0   5        0.10        1.59      9.28 o
  -8   0   5        2.28        6.87     10.94 o
  -7   0   5        5.33        1.09      9.28 o
  -6   0   5      153.29      142.24      7.63 o
  -5   0   5       45.23       41.42      4.11 o
  -4   0   5      612.86      591.53     10.95 o
  -3   0   5        1.72        1.82      1.23 o
  -2   0   5       19.53       39.16      2.33 o
  -1   0   5       52.91       69.85      2.20 o
   0   0   5       25.85       24.64      1.31 o
   1   0   5       27.04       25.23      4.90 o
   2   0   5     1688.96     1857.94     38.97 o
   3   0   5     6197.40     5689.79    116.80 o
   4   0   5     1851.57     1838.66     38.95 o
   5   0   5      405.66      430.78     13.94 o
   6   0   5      246.67      353.78     16.46 o
   7   0   5        0.07       -5.91     13.33 o
   8   0   5        4.55        4.62      7.92 o
  -9   1   5        6.86        4.01     13.15 o
  -8   1   5      328.12      366.52     17.97 o
  -7   1   5      621.23      656.05     39.02 o
  -6   1   5      257.39      251.49      7.06 o
  -5   1   5      399.00      381.80      8.51 o
  -4   1   5     3281.33     3412.32     58.26 o
  -3   1   5       27.17       50.12      1.68 o
  -2   1   5     2225.56     2378.84     39.52 o
  -1   1   5     4489.47     4592.93     74.50 o
   0   1   5     9366.58     9637.49    239.02 o
   1   1   5      258.28      240.81      5.61 o
   2   1   5      327.32      308.50      7.15 o
   3   1   5      521.23      485.77     11.31 o
   4   1   5       16.83        5.52      2.68 o
   5   1   5       18.88       12.07      4.43 o
   6   1   5      189.06      262.05     13.31 o
   7   1   5       78.57       78.75      7.60 o
   8   1   5       30.73       13.48      7.94 o
  -9   2   5        1.21       -3.57      9.79 o
  -8   2   5       95.27       66.01     12.95 o
  -7   2   5       70.64       80.33      7.60 o
  -6   2   5      260.18      260.87      7.65 o
  -5   2   5       13.26       16.04      2.61 o
  -4   2   5       60.80      117.44      3.48 o
  -3   2   5     4708.16     4629.56     73.99 o
  -2   2   5       76.96       76.70      2.56 o
  -1   2   5     1440.96     1490.05     26.15 o
   0   2   5     2468.13     2244.99     61.82 o
   1   2   5     5449.20     5760.57    112.06 o
   2   2   5      155.84      136.22      4.32 o
   3   2   5      198.96      184.88      6.23 o
   4   2   5      585.81      577.43     18.54 o
   5   2   5     1715.31     1953.08     63.94 o
   6   2   5      327.90      385.55     17.04 o
   7   2   5       77.29      116.05     12.14 o
   8   2   5       39.04       71.51     17.67 o
  -9   3   5        2.22       -5.59      8.73 o
  -8   3   5       83.17      116.88      9.81 o
  -7   3   5       41.89       41.24      5.42 o
  -6   3   5     1127.46     1120.11     22.67 o
  -5   3   5      498.35      521.20     10.92 o
  -4   3   5      513.39      488.17      8.78 o
  -3   3   5     3589.43     3561.74     61.84 o
  -2   3   5      230.22      248.01      5.22 o
  -1   3   5      815.45      850.07     18.83 o
   0   3   5     1305.75     1271.69     24.79 o
   1   3   5     2552.30     2539.18     44.91 o
   2   3   5      438.63      408.42      9.65 o
   3   3   5       77.09       72.58      3.38 o
   4   3   5       30.34       11.65      3.63 o
   5   3   5        3.14       19.20      5.18 o
   6   3   5       91.02       87.25      6.70 o
   7   3   5        0.60        0.28      9.17 o
  -9   4   5        8.35       25.26     10.44 o
  -8   4   5       77.63       54.88      8.55 o
  -7   4   5       14.92       13.52      6.86 o
  -6   4   5      339.20      364.32     10.33 o
  -5   4   5      825.58      735.11     14.68 o
  -4   4   5      430.47      412.22      8.68 o
  -3   4   5       60.60       48.63      2.95 o
  -2   4   5     5309.39     5093.90    114.71 o
  -1   4   5     1180.31     1072.51     23.60 o
   0   4   5      264.46      300.69      7.06 o
   1   4   5      804.30      744.96     14.24 o
   2   4   5      964.89      899.79     19.52 o
   3   4   5      474.80      486.28     14.54 o
   4   4   5       25.55       28.53      3.75 o
   5   4   5      325.31      352.76     14.82 o
   6   4   5       44.40       88.86      9.47 o
   7   4   5       64.00       85.00     11.21 o
  -9   5   5        0.67      -17.77     22.99 o
  -8   5   5       36.60       30.74     14.88 o
  -7   5   5      110.15      113.13      7.19 o
  -6   5   5      460.09      451.49     12.87 o
  -5   5   5     2285.23     2311.37     55.10 o
  -4   5   5     2234.12     2381.57     46.35 o
  -3   5   5        0.06       -0.12      2.31 o
  -2   5   5     1501.56     1430.93     39.31 o
  -1   5   5      206.18      255.50      7.72 o
   0   5   5      880.00      840.76     17.85 o
   1   5   5      644.50      692.00     16.79 o
   2   5   5      203.00      176.97      5.69 o
   3   5   5        3.34        4.50      3.00 o
   4   5   5       30.52       12.75      4.25 o
   5   5   5       13.43        6.57      5.41 o
   6   5   5       85.30       56.52      6.37 o
  -8   6   5       27.75       30.89      8.78 o
  -7   6   5      114.68      102.61      9.02 o
  -6   6   5     1008.99     1078.43     28.26 o
  -5   6   5        4.14        7.87      4.34 o
  -4   6   5      625.22      569.35     15.43 o
  -3   6   5     3921.39     3840.75    103.11 o
  -2   6   5      146.54      146.38      5.73 o
  -1   6   5     2844.82     2842.11     65.75 o
   0   6   5       19.13       21.68      2.83 o
   1   6   5      882.89      852.26     20.44 o
   2   6   5       10.66        9.64      2.90 o
   3   6   5      126.19       82.55     12.62 o
   4   6   5       47.90       67.09      8.70 o
   5   6   5        0.42        3.17      4.53 o
   6   6   5       68.68       73.98      6.37 o
  -8   7   5      311.98      260.49     20.90 o
  -7   7   5        4.41        5.41      9.66 o
  -6   7   5      206.87      219.59     11.35 o
  -5   7   5       68.39       65.49      6.27 o
  -4   7   5     1105.42     1165.74     36.97 o
  -3   7   5     1431.82     1378.03     52.29 o
  -2   7   5       13.59       15.50      3.32 o
  -1   7   5       29.82       27.19      3.41 o
   0   7   5        8.42        5.65      2.83 o
   1   7   5      399.51      384.71     10.76 o
   2   7   5      449.29      409.00     10.77 o
   3   7   5      155.86      139.89      7.71 o
   4   7   5        1.56        7.41      4.46 o
   5   7   5       44.65       36.31      4.73 o
  -8   8   5      118.67       76.17     13.15 o
  -7   8   5      108.53       82.36     11.21 o
  -6   8   5       39.18       45.92      6.82 o
  -5   8   5      512.05      513.58     30.62 o
  -4   8   5      115.93      127.16      8.31 o
  -3   8   5      735.13      783.74     21.20 o
  -2   8   5     2957.43     2987.66     68.29 o
  -1   8   5      382.79      388.32     11.19 o
   0   8   5      406.62      394.14     10.69 o
   1   8   5      744.77      866.66     22.91 o
   2   8   5        4.49        0.46      3.81 o
   3   8   5       25.43       30.86      4.92 o
   4   8   5        0.04       -0.23      4.56 o
   5   8   5        2.09       -4.28      4.28 o
  -8   9   5       35.46       25.90     13.14 o
  -7   9   5       96.05       49.10     11.99 o
  -6   9   5        0.98        2.36      6.54 o
  -5   9   5      289.35      297.28     19.74 o
  -4   9   5       13.48        1.75      4.47 o
  -3   9   5      206.19      224.25     10.35 o
  -2   9   5      296.50      287.72     14.32 o
  -1   9   5      377.62      403.26     14.16 o
   0   9   5       15.46       12.40      6.55 o
   1   9   5        0.76        4.93      4.14 o
   2   9   5        8.17       12.19      4.88 o
   3   9   5      169.69      104.95      6.96 o
   4   9   5       60.04       43.00      5.05 o
  -7  10   5       10.71       -2.32     11.21 o
  -6  10   5       25.25        1.55     10.05 o
  -5  10   5       21.96       23.12      7.24 o
  -4  10   5      422.04      471.61     14.93 o
  -3  10   5      309.78      329.07     11.71 o
  -2  10   5      467.68      474.63     18.46 o
  -1  10   5     1138.31     1169.88     30.84 o
   0  10   5       99.36      143.41     10.05 o
   1  10   5       66.31       62.90      8.17 o
   2  10   5       33.58       54.59      5.53 o
   3  10   5        9.97        6.14      5.11 o
  -6  11   5       54.63       55.27     12.37 o
  -5  11   5       12.60       14.30      7.65 o
  -4  11   5      169.72      161.23      8.00 o
  -3  11   5       15.27       11.48      5.45 o
  -2  11   5       21.63       31.41     10.24 o
  -1  11   5        0.14       -2.31      5.66 o
   0  11   5        0.76       -0.70     11.01 o
   1  11   5        3.32        7.39      5.67 o
   2  11   5        0.69        4.29     11.40 o
  -5  12   5        0.38        1.60      9.27 o
  -4  12   5        0.58       -3.97      5.90 o
  -3  12   5       58.38       58.49      7.59 o
  -2  12   5      298.03      322.02     22.06 o
  -1  12   5      155.80      143.03      9.20 o
   0  12   5      131.05      119.61      9.86 o
   1  12   5      283.35      373.88     15.62 o
  -4  13   5       32.49       19.32     12.37 o
  -3  13   5       43.22       40.74      8.08 o
  -2  13   5        1.62       11.14      7.22 o
  -1  13   5       82.86       93.94     14.69 o
   1 -16   6      226.99      252.00     12.09 o
   2 -16   6       13.02       11.66     13.33 o
   3 -16   6       46.39       40.10      6.84 o
   4 -16   6       91.13      103.74     10.38 o
  -1 -15   6        0.83       -6.19      6.19 o
   0 -15   6       19.93       12.80      6.64 o
   1 -15   6      112.32      132.54     13.83 o
   2 -15   6       42.03       38.48      8.65 o
   3 -15   6      224.41      218.91     10.89 o
   4 -15   6      136.34      169.39      9.77 o
   5 -15   6        6.08       16.41     10.58 o
  -2 -14   6       27.66       15.70      9.97 o
  -1 -14   6       68.77       75.34      7.26 o
   0 -14   6       42.22       47.24      6.78 o
   1 -14   6      233.07      216.72      8.72 o
   2 -14   6      188.70      197.20     12.93 o
   3 -14   6      158.21      156.81      7.76 o
   4 -14   6       58.27       49.56      6.70 o
   5 -14   6       15.79       24.16      9.44 o
   6 -14   6       31.49       29.46     14.69 o
  -3 -13   6       54.40       44.98     16.81 o
  -2 -13   6       46.34       56.60     10.50 o
  -1 -13   6        2.57       -5.61      5.61 o
   0 -13   6       45.96       53.91      6.41 o
   1 -13   6       14.87       10.24      5.75 o
   2 -13   6      225.72      243.57      9.27 o
   3 -13   6      374.74      394.88     12.28 o
   4 -13   6      115.95      114.15      6.68 o
   5 -13   6       62.10       72.99     10.29 o
   6 -13   6        1.06      -11.98     11.98 o
   7 -13   6       16.75       35.94     13.14 o
  -4 -12   6        2.92       -5.17     10.56 o
  -3 -12   6        1.80        2.22      8.85 o
  -2 -12   6       49.63       52.58      9.55 o
  -1 -12   6      165.14      143.00      7.91 o
   0 -12   6        1.38       -4.18      4.18 o
   1 -12   6      326.57      360.94     12.90 o
   2 -12   6      404.64      360.07     11.80 o
   3 -12   6      795.33      730.68     18.71 o
   4 -12   6      731.03      671.27     19.57 o
   5 -12   6      257.60      282.51     21.29 o
   6 -12   6       15.65        6.18     11.98 o
   7 -12   6       10.65       30.30     19.71 o
  -5 -11   6       68.74       64.94     18.17 o
  -4 -11   6      132.76      153.45     17.79 o
  -3 -11   6      145.75      145.00     12.76 o
  -2 -11   6      248.36      185.13     12.45 o
  -1 -11   6       53.95       58.99      5.95 o
   0 -11   6        0.04       -3.75      3.75 o
   1 -11   6       64.22       63.01      7.73 o
   2 -11   6       12.13       43.79     21.80 o
   3 -11   6       62.68       54.86      9.38 o
   4 -11   6      692.59      680.89     19.41 o
   5 -11   6        3.17        6.47      7.95 o
   6 -11   6       60.22       67.36      9.94 o
   7 -11   6       67.95       65.95     30.35 o
   8 -11   6       11.14        8.57     10.12 o
  -5 -10   6        3.24       10.82     15.46 o
  -4 -10   6        3.39       -5.41     14.30 o
  -3 -10   6       59.17       28.99     12.37 o
  -2 -10   6      708.69      652.99     36.10 o
  -1 -10   6      439.24      376.36     20.54 o
   0 -10   6       18.39       14.37      5.28 o
   1 -10   6       34.63       24.87      4.62 o
   2 -10   6      654.81      625.97     23.26 o
   3 -10   6     1424.71     1495.82     42.89 o
   4 -10   6      332.21      302.15      8.72 o
   5 -10   6     1396.73     1390.68    111.11 o
   6 -10   6      370.21      370.49     42.60 o
   7 -10   6        9.91       11.33     10.63 o
   8 -10   6       57.14       80.33     22.61 o
  -6  -9   6       12.45       20.58      6.71 o
  -5  -9   6      128.63      157.05      9.07 o
  -4  -9   6      442.02      402.37     32.74 o
  -3  -9   6      576.09      607.67     42.08 o
  -2  -9   6     1668.48     1681.39     58.01 o
  -1  -9   6     2317.50     2156.60     48.44 o
   0  -9   6      189.21      155.42      6.48 o
   1  -9   6       21.75       38.64      4.10 o
   2  -9   6      647.01      644.58     16.09 o
   3  -9   6      128.75      144.75      7.72 o
   4  -9   6      158.76      139.17      5.37 o
   5  -9   6      267.83      278.21     45.68 o
   6  -9   6       57.66       53.27      9.47 o
   7  -9   6       33.46       26.04     11.59 o
   8  -9   6        8.56        0.42      9.09 o
  -7  -8   6       24.93       28.57      7.45 o
  -6  -8   6      161.62      156.56      8.86 o
  -5  -8   6      115.89      123.99      7.33 o
  -4  -8   6      225.02      344.81     47.21 o
  -3  -8   6      248.91      227.52     13.68 o
  -2  -8   6      464.10      448.39     19.06 o
  -1  -8   6     1210.84     1337.76     32.50 o
   0  -8   6      427.22      396.66     12.60 o
   1  -8   6      235.32      211.95      9.55 o
   2  -8   6        2.17        0.15      1.79 o
   3  -8   6      771.93      750.25     15.24 o
   4  -8   6     6278.90     6392.11    159.89 o
   5  -8   6     2209.56     2222.33     65.67 o
   6  -8   6      367.87      419.22     21.88 o
   7  -8   6      358.31      359.25     22.66 o
   8  -8   6       39.66       54.27      9.06 o
  -7  -7   6       12.80        4.03      6.42 o
  -6  -7   6       31.25       43.01      5.46 o
  -5  -7   6        7.06       -0.19      4.83 o
  -4  -7   6       58.75       82.05      9.13 o
  -3  -7   6       95.06       55.97      7.49 o
  -2  -7   6      251.99      223.08      9.55 o
  -1  -7   6     1094.10     1223.18     29.57 o
   0  -7   6      792.64      840.93     23.20 o
   1  -7   6      749.04      715.29     17.99 o
   2  -7   6       84.88       84.26      2.90 o
   3  -7   6      357.37      413.21      8.85 o
   4  -7   6       85.20       73.79      3.50 o
   5  -7   6     3111.31     3274.60    106.42 o
   6  -7   6      253.82      203.02      9.54 o
   7  -7   6        9.98       13.16      6.26 o
   8  -7   6       77.35       98.64     16.41 o
   9  -7   6        2.13        3.48     12.37 o
  -7  -6   6       28.28       17.76      6.00 o
  -6  -6   6      170.54      183.76      8.14 o
  -5  -6   6      201.86      243.12     10.08 o
  -4  -6   6      167.11      147.73     11.69 o
  -3  -6   6      110.12      167.81      7.39 o
  -2  -6   6      595.32      587.33     13.70 o
  -1  -6   6      541.77      521.77     11.54 o
   0  -6   6     1537.14     1485.82     39.62 o
   1  -6   6     5597.97     5758.97    106.27 o
   2  -6   6      568.45      534.14     12.23 o
   3  -6   6        1.69        3.63      2.09 o
   4  -6   6        1.01       10.70      4.04 o
   5  -6   6     1794.58     1849.79     41.22 o
   6  -6   6       21.83       25.31      5.52 o
   7  -6   6      537.43      590.93     19.76 o
   8  -6   6      161.13      217.78     13.41 o
   9  -6   6        7.88       23.34      8.76 o
  -8  -5   6        4.09       16.21      8.14 o
  -7  -5   6        0.91        3.50      5.61 o
  -6  -5   6       36.04       12.24      4.59 o
  -5  -5   6       69.25       48.81      5.47 o
  -4  -5   6      122.48      109.18      6.82 o
  -3  -5   6      122.49      157.59      5.05 o
  -2  -5   6     3712.88     3769.41     77.13 o
  -1  -5   6       54.73       69.28      2.81 o
   0  -5   6       11.88        8.58      1.42 o
   1  -5   6     1340.11     1431.82     26.83 o
   2  -5   6     2396.89     2489.37     46.07 o
   3  -5   6        0.32        2.78      2.39 o
   4  -5   6       29.63       32.33      2.63 o
   5  -5   6       10.92       14.68      3.76 o
   6  -5   6      618.37      572.98     16.30 o
   7  -5   6      155.46      153.70     15.46 o
   8  -5   6       61.95       67.82     14.71 o
   9  -5   6       33.20       43.13     12.70 o
  -8  -4   6       31.98       22.47     15.07 o
  -7  -4   6      167.90      170.62      9.14 o
  -6  -4   6       10.80        6.82      4.20 o
  -5  -4   6       18.71       12.70      3.90 o
  -4  -4   6      461.59      535.31     13.49 o
  -3  -4   6     2293.82     2272.39     54.03 o
  -2  -4   6     1384.42     1439.12     34.71 o
  -1  -4   6     7163.42     6781.17    169.37 o
   0  -4   6      264.75      272.87      6.30 o
   1  -4   6      842.62      802.63     16.52 o
   2  -4   6     3410.04     3257.78     64.11 o
   3  -4   6      575.71      680.23     14.56 o
   4  -4   6      256.43      240.31      7.48 o
   5  -4   6        0.06        6.31      4.23 o
   6  -4   6     1208.08     1235.63     34.32 o
   7  -4   6      122.42      149.06     12.16 o
   8  -4   6        0.87        7.98      9.74 o
   9  -4   6       30.54       37.88     12.75 o
  -8  -3   6      126.42      114.20     11.60 o
  -7  -3   6       17.58       38.12      7.06 o
  -6  -3   6       36.34       43.63      4.68 o
  -5  -3   6       41.67       25.47      3.87 o
  -4  -3   6       36.73       48.05      2.97 o
  -3  -3   6      313.63      267.67      7.07 o
  -2  -3   6        1.09        1.22      2.22 o
  -1  -3   6      136.02      114.49      2.74 o
   0  -3   6        5.19        8.02      1.34 o
   1  -3   6     1064.19     1172.19     23.52 o
   2  -3   6      986.98     1019.55     23.65 o
   3  -3   6      182.63      201.06      6.18 o
   4  -3   6       38.35       58.30      4.50 o
   5  -3   6      748.37      746.05     25.30 o
   6  -3   6        0.59       11.29      8.22 o
   7  -3   6      572.61      533.52     23.29 o
   8  -3   6       87.34       98.48      8.79 o
  -8  -2   6       72.21       49.26      7.75 o
  -7  -2   6       13.32       26.73      8.70 o
  -6  -2   6      172.61      206.64      8.06 o
  -5  -2   6      111.09       99.00      4.14 o
  -4  -2   6        2.08        2.69      2.89 o
  -3  -2   6     1241.03     1163.90     22.01 o
  -2  -2   6     5691.27     5620.15    102.79 o
  -1  -2   6      965.51      944.92     17.86 o
   0  -2   6     4871.99     4634.12    101.52 o
   1  -2   6     4810.05     4489.27     87.69 o
   2  -2   6      565.43      728.09     15.19 o
   3  -2   6     3902.33     3908.63     93.20 o
   4  -2   6      261.41      245.93      9.62 o
   5  -2   6       11.85        5.40      4.39 o
   6  -2   6       23.10       15.49      5.46 o
   7  -2   6      193.92      205.00     10.27 o
   8  -2   6        4.40       36.04      9.68 o
  -9  -1   6       29.79       -8.12     20.87 o
  -8  -1   6      136.96      129.53      9.50 o
  -7  -1   6      761.87      738.97     32.33 o
  -6  -1   6      123.23       68.02      6.24 o
  -5  -1   6        4.13        1.87      3.21 o
  -4  -1   6       66.90       79.40      3.15 o
  -3  -1   6       41.64       41.36      2.59 o
  -2  -1   6      119.51       93.08      2.56 o
  -1  -1   6      477.48      432.32      7.60 o
   0  -1   6     2338.61     2298.18     46.50 o
   1  -1   6      182.52      141.58      3.79 o
   2  -1   6     2699.29     2545.24     66.37 o
   3  -1   6      251.32      302.53     10.57 o
   4  -1   6       30.44       30.25      3.03 o
   5  -1   6       13.92       27.05      5.10 o
   6  -1   6       13.29        4.76      5.46 o
   7  -1   6      111.94      101.39      8.00 o
   8  -1   6      128.05      111.09     11.64 o
  -9   0   6       41.61       40.95     15.07 o
  -8   0   6      148.75      156.63     22.82 o
  -7   0   6       63.96       63.25      8.35 o
  -6   0   6      192.87      220.91     10.48 o
  -5   0   6      318.72      284.66      7.29 o
  -4   0   6      193.03      172.64      4.56 o
  -3   0   6      194.31      240.89      5.04 o
  -2   0   6     4843.37     4731.18     78.26 o
  -1   0   6    17119.06    17752.76    282.23 o
   0   0   6     1468.26     1401.61     26.84 o
   1   0   6     3412.63     3198.46     69.62 o
   2   0   6     6979.88     6229.33    121.62 o
   3   0   6       63.64       51.82      3.05 o
   4   0   6      227.64      248.89      7.55 o
   5   0   6      142.99      159.30      8.00 o
   6   0   6        6.62       13.45      7.49 o
   7   0   6        4.81       -7.92      7.92 o
   8   0   6        0.75       -6.56      9.14 o
  -9   1   6       13.34        1.90     10.22 o
  -8   1   6      102.41       73.63      9.65 o
  -7   1   6      125.39      113.26      8.23 o
  -6   1   6       53.25       44.92      4.22 o
  -5   1   6        5.41       14.08      2.66 o
  -4   1   6      774.52      710.92     12.32 o
  -3   1   6      174.05      166.95      3.75 o
  -2   1   6      303.69      320.62      6.46 o
  -1   1   6      832.56      962.64     15.44 o
   0   1   6     9931.13    10605.81    211.66 o
   1   1   6      600.87      599.97     14.31 o
   2   1   6       94.33      112.55      4.07 o
   3   1   6     1399.35     1282.27     27.34 o
   4   1   6       11.85       18.07      2.93 o
   5   1   6        9.01       18.51      7.55 o
   6   1   6       16.62        2.53      5.76 o
   7   1   6      229.62      210.73     27.28 o
   8   1   6       34.41       30.83      8.00 o
  -9   2   6       16.80       16.30      8.93 o
  -8   2   6       98.66      111.50      9.46 o
  -7   2   6      711.34      746.67     24.45 o
  -6   2   6      254.36      245.76      7.47 o
  -5   2   6       24.59       19.80      2.73 o
  -4   2   6     1313.23     1425.23     26.51 o
  -3   2   6      949.67      853.73     14.93 o
  -2   2   6      617.12      590.36     11.23 o
  -1   2   6      355.33      433.86      9.06 o
   0   2   6     6284.92     6099.76    166.85 o
   1   2   6     1147.76      954.89     19.45 o
   2   2   6      158.24      145.36      4.85 o
   3   2   6      486.31      478.35     11.36 o
   4   2   6       42.56       70.04      4.15 o
   5   2   6      446.48      424.17     14.37 o
   6   2   6      151.91      149.63      9.80 o
   7   2   6       10.37        0.96      7.70 o
  -9   3   6        2.70       -1.02     12.26 o
  -8   3   6      154.77      156.56     10.61 o
  -7   3   6      135.93      139.02      9.09 o
  -6   3   6      114.23      105.03      5.16 o
  -5   3   6       68.93       64.66      3.49 o
  -4   3   6       49.25       67.36      3.77 o
  -3   3   6     2650.75     2614.32     45.87 o
  -2   3   6      191.29      176.39      4.60 o
  -1   3   6     2090.91     2101.46     39.52 o
   0   3   6        7.18       16.81      1.95 o
   1   3   6     1371.34     1415.05     32.83 o
   2   3   6      873.21      802.36     19.48 o
   3   3   6      394.17      369.25     11.62 o
   4   3   6      281.17      298.58      9.26 o
   5   3   6        0.40        3.76      4.67 o
   6   3   6        3.07        7.34      7.34 o
   7   3   6       15.14        6.16      7.14 o
  -9   4   6        7.57       -5.67     21.25 o
  -8   4   6       89.05       97.30      9.79 o
  -7   4   6      705.37      699.60     24.10 o
  -6   4   6     1380.39     1386.32     30.00 o
  -5   4   6      292.11      343.63      9.62 o
  -4   4   6       13.42       16.87      2.54 o
  -3   4   6      728.07      772.97     16.12 o
  -2   4   6       88.52      104.98      5.25 o
  -1   4   6      784.50      763.78     18.47 o
   0   4   6      200.97      194.59      5.67 o
   1   4   6     3285.38     3081.54     62.23 o
   2   4   6     1397.86     1413.26     33.22 o
   3   4   6        0.15        6.39      3.22 o
   4   4   6        7.70       13.24      6.38 o
   5   4   6      131.36      174.71      9.57 o
   6   4   6       52.40       33.63      7.73 o
   7   4   6       76.09       67.50      8.36 o
  -8   5   6       17.52       35.07     15.82 o
  -7   5   6       96.47       95.74      8.85 o
  -6   5   6       23.83       24.62      4.98 o
  -5   5   6       68.61       46.96      4.92 o
  -4   5   6      189.88      180.63      6.50 o
  -3   5   6        5.18        2.86      2.89 o
  -2   5   6     1285.91     1259.33     38.04 o
  -1   5   6        7.22       19.53      3.34 o
   0   5   6     2256.62     2339.29     47.61 o
   1   5   6      917.48      878.39     21.07 o
   2   5   6     2430.54     2210.33     45.05 o
   3   5   6     1074.72     1121.88     29.13 o
   4   5   6       21.64       34.50      4.67 o
   5   5   6       37.24       41.36      6.57 o
   6   5   6       88.40      124.49      9.67 o
  -8   6   6        1.92       15.07     20.09 o
  -7   6   6      582.76      643.45     61.06 o
  -6   6   6      123.51      140.62      8.78 o
  -5   6   6     1663.66     1758.92     55.44 o
  -4   6   6     1155.41     1170.86     30.33 o
  -3   6   6        9.86        2.78      3.11 o
  -2   6   6      105.20       88.35      4.39 o
  -1   6   6        3.08        6.37      3.37 o
   0   6   6       28.35       43.17      5.07 o
   1   6   6       11.19       15.71      3.19 o
   2   6   6       42.67       45.84      3.72 o
   3   6   6        5.64       31.36      4.10 o
   4   6   6        3.00        3.80      3.92 o
   5   6   6        0.53       -4.58      6.57 o
   6   6   6       75.61       92.20     11.98 o
  -7   7   6      181.29      183.73     15.09 o
  -6   7   6      388.28      379.70     15.46 o
  -5   7   6        1.23       -5.60      5.60 o
  -4   7   6      282.07      295.16     10.35 o
  -3   7   6     1114.25     1088.62     40.10 o
  -2   7   6       53.54       59.14      4.66 o
  -1   7   6      156.17      131.36      8.04 o
   0   7   6      219.93      225.64      7.56 o
   1   7   6      218.49      201.84      8.01 o
   2   7   6      746.33      762.15     18.20 o
   3   7   6      288.49      247.91      9.38 o
   4   7   6      169.42      195.31      9.66 o
   5   7   6       67.08      108.51      7.36 o
  -8   8   6        3.35      -11.59     11.59 o
  -7   8   6        0.89      -10.05     10.05 o
  -6   8   6      634.35      637.70     23.16 o
  -5   8   6       79.70       89.27      7.79 o
  -4   8   6      738.51      800.16     26.83 o
  -3   8   6     1194.75     1169.62     30.61 o
  -2   8   6       42.74       50.81      4.99 o
  -1   8   6        5.74       -1.55      4.11 o
   0   8   6       16.87       27.69      3.91 o
   1   8   6        5.58        0.75      4.10 o
   2   8   6        2.05        0.64      4.07 o
   3   8   6       15.10       12.30      4.57 o
   4   8   6        2.04       -5.60      5.60 o
  -7   9   6       16.49       12.37     10.82 o
  -6   9   6      110.92      104.49      8.74 o
  -5   9   6      320.69      332.93     22.07 o
  -4   9   6       98.11       88.57      7.49 o
  -3   9   6        1.60        5.96      4.54 o
  -2   9   6     1656.78     1701.41     43.65 o
  -1   9   6      212.40      232.35      9.35 o
   0   9   6        9.67       20.59      5.91 o
   1   9   6        4.40       -2.18      4.36 o
   2   9   6       43.10       39.49      5.19 o
   3   9   6      147.91      147.97      7.85 o
   4   9   6       87.67       74.61     14.30 o
  -7  10   6        9.18       -3.09     11.59 o
  -6  10   6       28.80       37.59      9.08 o
  -5  10   6      883.47      908.19     45.43 o
  -4  10   6      146.22      132.64      7.38 o
  -3  10   6       91.63       83.36      8.60 o
  -2  10   6      743.51      772.33     27.38 o
  -1  10   6       56.23       55.41      5.88 o
   0  10   6       21.73       34.05      5.38 o
   1  10   6        5.06       13.02      8.72 o
   2  10   6       40.32       39.94      5.41 o
   3  10   6       71.19       44.84     10.63 o
  -6  11   6       88.93      111.34     14.69 o
  -5  11   6        5.44       -8.78      9.27 o
  -4  11   6      337.14      365.08     13.42 o
  -3  11   6      439.13      491.07     18.15 o
  -2  11   6       51.47       53.15     13.34 o
  -1  11   6      185.04      182.91     12.59 o
   0  11   6       13.64       25.86      8.89 o
   1  11   6        3.72        6.68      6.08 o
  -5  12   6        0.77      -11.21     11.21 o
  -4  12   6      343.20      372.98     16.38 o
  -3  12   6       76.79       87.54      7.37 o
  -2  12   6       28.31       37.49     12.37 o
  -1  12   6       80.01       88.32     15.85 o
   0  12   6        0.23       -0.59      6.57 o
   1 -16   7       85.16       87.99     10.06 o
   2 -16   7        7.51       -4.54      9.07 o
   3 -16   7       17.33        9.79      6.56 o
   4 -16   7        2.73       16.23     13.14 o
  -1 -15   7        0.56       -3.55      6.51 o
   0 -15   7       23.16       20.89      8.57 o
   1 -15   7        3.13        2.46      6.89 o
   2 -15   7        2.65       -6.61      6.61 o
   3 -15   7      125.25      146.54      8.24 o
   4 -15   7       66.20       62.36      6.91 o
   5 -15   7       14.06       12.42     19.13 o
  -2 -14   7        1.20       -0.11     10.52 o
  -1 -14   7      104.87      128.20      8.57 o
   0 -14   7       79.94       74.25      7.39 o
   1 -14   7      509.08      552.99     23.84 o
   2 -14   7      221.38      230.40     10.39 o
   3 -14   7       66.28       69.11      8.20 o
   4 -14   7       71.49       86.34      7.70 o
   5 -14   7        0.43        1.93     11.98 o
   6 -14   7       16.92       21.64     13.53 o
  -3 -13   7       24.61       30.23     13.14 o
  -2 -13   7        3.53       14.93      9.24 o
  -1 -13   7       26.24       19.90      6.27 o
   0 -13   7       17.91        9.15      6.05 o
   1 -13   7       23.57        9.34      5.67 o
   2 -13   7        0.58        1.17      4.75 o
   3 -13   7       71.11       56.77      6.24 o
   4 -13   7       11.31        0.92      5.35 o
   5 -13   7        4.23        0.39     11.21 o
   6 -13   7       10.95       19.87     22.03 o
   7 -13   7      150.85      152.14     51.63 o
  -4 -12   7        3.84        6.96     16.62 o
  -3 -12   7       85.05      141.88     20.10 o
  -2 -12   7      162.77      126.09     16.63 o
  -1 -12   7      310.68      367.48     16.46 o
   0 -12   7       39.48       60.52      7.70 o
   1 -12   7      350.29      326.48     19.36 o
   2 -12   7      353.79      369.68     13.74 o
   3 -12   7     1224.25     1159.90     30.92 o
   4 -12   7       50.67       32.64      5.16 o
   5 -12   7       86.48       77.53     29.58 o
   6 -12   7       12.97       15.05     10.12 o
   7 -12   7       68.69       83.43     15.66 o
  -5 -11   7       34.96       36.33     18.17 o
  -4 -11   7      139.77      142.31     19.34 o
  -3 -11   7      166.08      217.38     20.89 o
  -2 -11   7       65.85       93.94     15.46 o
  -1 -11   7        4.02       23.57     10.43 o
   0 -11   7       28.59       36.65     10.24 o
   1 -11   7        1.63        4.93      5.28 o
   2 -11   7      382.82      351.70     10.94 o
   3 -11   7        0.50       -4.01      6.75 o
   4 -11   7      131.21      114.63      6.12 o
   5 -11   7        0.83        1.66     14.30 o
   6 -11   7       42.74       29.92     15.27 o
   7 -11   7        1.58        0.27     13.91 o
   8 -11   7       68.12       62.99     11.64 o
  -5 -10   7       10.33        0.37     10.73 o
  -4 -10   7        1.64       -4.36      9.52 o
  -3 -10   7       43.71       32.35      9.01 o
  -2 -10   7     1062.04     1169.34     42.18 o
  -1 -10   7      230.97      207.10     12.77 o
   0 -10   7      157.85      155.26      7.79 o
   1 -10   7     1106.16     1176.67     31.95 o
   2 -10   7      842.56      895.06     21.76 o
   3 -10   7      279.36      308.69     10.10 o
   4 -10   7     1070.70     1013.90     45.70 o
   5 -10   7      411.16      410.30     36.80 o
   6 -10   7      244.75      236.03     54.76 o
   7 -10   7        4.75        6.53      9.00 o
   8 -10   7       14.90        7.20     10.18 o
  -6  -9   7       26.42       26.62      6.46 o
  -5  -9   7      234.45      193.24     17.47 o
  -4  -9   7      154.84      158.84     22.43 o
  -3  -9   7       40.29       32.44      8.58 o
  -2  -9   7       41.18       20.87      7.09 o
  -1  -9   7     2351.57     2495.79     84.54 o
   0  -9   7      173.97      191.36     13.36 o
   1  -9   7       42.86       59.32      7.24 o
   2  -9   7      107.36       88.34      4.89 o
   3  -9   7     1523.41     1536.43     32.51 o
   4  -9   7      699.96      688.00     26.94 o
   5  -9   7      225.83      232.52     25.73 o
   6  -9   7      316.19      315.20     43.56 o
   7  -9   7      454.17      452.10     34.09 o
   8  -9   7        8.07       -3.63      9.58 o
  -6  -8   7      133.64      135.38     12.13 o
  -5  -8   7       58.85       83.81      6.77 o
  -4  -8   7      198.71      168.51     11.95 o
  -3  -8   7       70.37       67.51      8.42 o
  -2  -8   7       33.76       32.25     14.88 o
  -1  -8   7       26.79       46.69      6.54 o
   0  -8   7     1128.38     1112.02     30.37 o
   1  -8   7      328.69      311.51      9.31 o
   2  -8   7      713.62      665.84     14.24 o
   3  -8   7      686.87      686.08     14.66 o
   4  -8   7        8.63        6.35      3.07 o
   5  -8   7      450.92      452.71     21.65 o
   6  -8   7       33.09       35.60     13.04 o
   7  -8   7      295.92      295.79     23.01 o
   8  -8   7      135.57      123.63     11.46 o
  -7  -7   7        4.73        8.35      6.64 o
  -6  -7   7       11.76       11.86      5.88 o
  -5  -7   7       10.78        8.00      5.10 o
  -4  -7   7       23.74        5.27      7.24 o
  -3  -7   7        0.55       -5.69      5.99 o
  -2  -7   7      311.49      338.19     21.69 o
  -1  -7   7      386.24      363.26     11.68 o
   0  -7   7        2.68        9.05      3.33 o
   1  -7   7     1862.19     1745.19     41.63 o
   2  -7   7      387.35      465.39     11.01 o
   3  -7   7     1173.96     1224.07     21.64 o
   4  -7   7      670.07      690.80     15.00 o
   5  -7   7      127.34      140.47      6.25 o
   6  -7   7      352.99      355.84     18.79 o
   7  -7   7       48.88       51.54      7.31 o
   8  -7   7       66.88       55.15     10.99 o
  -7  -6   7      148.05      161.55      9.00 o
  -6  -6   7      218.88      236.33     11.69 o
  -5  -6   7      182.81      183.15     11.07 o
  -4  -6   7       74.51       94.85      8.81 o
  -3  -6   7      356.02      306.93     12.00 o
  -2  -6   7        2.81        4.16      2.84 o
  -1  -6   7       16.52       21.41      1.98 o
   0  -6   7      120.34      133.07      4.50 o
   1  -6   7     3358.34     3304.22     61.08 o
   2  -6   7      244.86      281.72      6.68 o
   3  -6   7        2.83        1.75      2.19 o
   4  -6   7      264.64      255.97      7.27 o
   5  -6   7       84.15       82.68      5.25 o
   6  -6   7       21.39       38.84      6.38 o
   7  -6   7      150.38      149.37      9.22 o
   8  -6   7        0.36        2.73      7.58 o
  -8  -5   7       22.76       13.60      8.05 o
  -7  -5   7        8.15        2.38      6.21 o
  -6  -5   7       24.07       27.79      5.08 o
  -5  -5   7       78.25      109.07      5.90 o
  -4  -5   7        0.64        5.39      3.34 o
  -3  -5   7        0.12        0.61      2.51 o
  -2  -5   7       50.94       75.82      5.01 o
  -1  -5   7      397.28      443.72     10.85 o
   0  -5   7      991.23     1009.54     21.39 o
   1  -5   7        9.00        5.38      1.62 o
   2  -5   7     2588.71     2621.69     48.69 o
   3  -5   7     1029.53     1098.18     22.71 o
   4  -5   7       61.46       60.45      3.74 o
   5  -5   7     2140.53     2312.35     50.63 o
   6  -5   7      327.59      349.62     11.84 o
   7  -5   7       11.01       -0.09     10.73 o
   8  -5   7       17.85       28.03      7.93 o
  -8  -4   7        3.06        4.32      8.05 o
  -7  -4   7      244.72      228.32     13.32 o
  -6  -4   7      105.63      141.47      6.88 o
  -5  -4   7      163.91      209.96      8.09 o
  -4  -4   7     1072.05      939.84     23.78 o
  -3  -4   7      698.03      778.01     19.58 o
  -2  -4   7     1303.69     1322.44     35.70 o
  -1  -4   7      932.83     1178.54     22.97 o
   0  -4   7       52.49       49.61      2.36 o
   1  -4   7      380.58      376.15      8.44 o
   2  -4   7     2457.03     2374.84     46.82 o
   3  -4   7      818.29      771.54     18.95 o
   4  -4   7      357.45      365.41     15.05 o
   5  -4   7       84.09      102.46      6.35 o
   6  -4   7        1.11        4.53      7.44 o
   7  -4   7       31.30       41.65      9.83 o
   8  -4   7       85.46       73.90     12.06 o
  -8  -3   7       17.14       19.37      7.44 o
  -7  -3   7       38.61       27.77      6.22 o
  -6  -3   7      313.49      299.55     10.52 o
  -5  -3   7       10.23       17.09      4.05 o
  -4  -3   7      262.89      305.32      9.90 o
  -3  -3   7     1046.84      993.22     24.49 o
  -2  -3   7        9.10        2.96      2.46 o
  -1  -3   7     4433.24     4367.48     80.33 o
   0  -3   7      190.40      227.36      5.98 o
   1  -3   7     1923.84     1955.44     38.82 o
   2  -3   7      187.06      243.30      6.38 o
   3  -3   7     1582.69     1683.26     33.73 o
   4  -3   7     2597.20     2430.95     58.28 o
   5  -3   7      112.89      115.92      8.52 o
   6  -3   7      409.42      503.13     22.99 o
   7  -3   7      417.53      507.30     38.15 o
   8  -3   7       41.02       56.48     10.85 o
  -8  -2   7        8.96        3.82      7.50 o
  -7  -2   7       55.20       60.42      7.02 o
  -6  -2   7      685.41      655.45     25.02 o
  -5  -2   7      141.42      132.75      6.42 o
  -4  -2   7     1013.81      979.28     22.26 o
  -3  -2   7     1498.89     1585.92     36.04 o
  -2  -2   7       17.05       21.85      1.61 o
  -1  -2   7     2166.83     2229.41     43.85 o
   0  -2   7        5.42       10.08      1.58 o
   1  -2   7     1453.72     1490.95     27.77 o
   2  -2   7        1.56        1.58      1.87 o
   3  -2   7      112.73      133.65      4.88 o
   4  -2   7        8.90        1.39      5.17 o
   5  -2   7      497.79      435.54     18.63 o
   6  -2   7       34.05       24.44      6.20 o
   7  -2   7        7.62       -0.95      6.85 o
   8  -2   7        0.26       -3.91      7.46 o
  -8  -1   7       47.27       43.29     20.49 o
  -7  -1   7       67.88       65.33     17.40 o
  -6  -1   7      189.54      204.96      6.85 o
  -5  -1   7      404.73      402.06     10.23 o
  -4  -1   7       67.88       66.09      5.10 o
  -3  -1   7      616.14      525.43     10.53 o
  -2  -1   7    11317.84    11775.76    197.84 o
  -1  -1   7       65.48       73.13      2.19 o
   0  -1   7     1897.24     1882.34     38.16 o
   1  -1   7     4084.75     3780.02     69.28 o
   2  -1   7     3231.42     3307.72     68.86 o
   3  -1   7      630.12      630.31     16.73 o
   4  -1   7      266.89      248.76     11.85 o
   5  -1   7      446.47      466.09     22.25 o
   6  -1   7       24.56       47.48      6.51 o
   7  -1   7      129.35      169.84     11.87 o
   8  -1   7      243.20      309.38     19.94 o
  -8   0   7       72.55       65.01     11.02 o
  -7   0   7        0.21        1.74      6.48 o
  -6   0   7        6.29       10.16      3.85 o
  -5   0   7      304.69      279.30      7.88 o
  -4   0   7      124.10      123.61      3.86 o
  -3   0   7      771.81      774.73     14.89 o
  -2   0   7     7259.20     7812.65    131.43 o
  -1   0   7     2895.93     2936.70     47.38 o
   0   0   7      397.09      380.20      9.08 o
   1   0   7      224.12      263.45      6.31 o
   2   0   7     1746.70     1499.08     37.29 o
   3   0   7      583.94      619.15     16.17 o
   4   0   7        9.51        4.68      3.03 o
   5   0   7       95.36       64.38      6.09 o
   6   0   7      159.63      125.76      7.90 o
   7   0   7      212.99      251.54     11.96 o
   8   0   7        5.05      -13.14     13.14 o
  -8   1   7        2.88        0.17     12.15 o
  -7   1   7      159.72      143.39      8.98 o
  -6   1   7        0.05        1.06      3.83 o
  -5   1   7      434.41      445.51     11.01 o
  -4   1   7     1473.33     1381.14     25.56 o
  -3   1   7     1060.38     1047.28     17.11 o
  -2   1   7      868.09      832.43     16.10 o
  -1   1   7    13619.59    13387.59    220.94 o
   0   1   7      551.64      436.11      8.97 o
   1   1   7      132.31      114.99      4.74 o
   2   1   7      354.48      288.19      7.65 o
   3   1   7     1091.01     1048.58     22.80 o
   4   1   7      141.62      135.59      5.57 o
   5   1   7       13.93       12.05      6.30 o
   6   1   7       51.98       68.96      6.91 o
   7   1   7       28.36       52.62      7.64 o
  -8   2   7      141.53      153.31     11.07 o
  -7   2   7        1.95        4.12      6.76 o
  -6   2   7      213.21      201.54      8.67 o
  -5   2   7      982.47      978.02     21.55 o
  -4   2   7     4391.88     4416.66     79.70 o
  -3   2   7      145.66      180.17      5.09 o
  -2   2   7       14.71       18.66      1.88 o
  -1   2   7      631.68      597.93     12.26 o
   0   2   7      808.24      903.58     19.01 o
   1   2   7      407.68      334.63      9.29 o
   2   2   7       72.85       64.02      3.65 o
   3   2   7      995.40      976.91     21.57 o
   4   2   7      369.09      268.27      8.89 o
   5   2   7      326.66      285.25     12.48 o
   6   2   7       25.43       22.67      6.77 o
   7   2   7       36.39       23.58      9.66 o
  -8   3   7        3.40        1.76      8.37 o
  -7   3   7        2.32        0.74      7.73 o
  -6   3   7      167.88      145.57      7.21 o
  -5   3   7      466.13      463.48     11.82 o
  -4   3   7      287.07      244.96      9.55 o
  -3   3   7     1828.41     1757.94     36.42 o
  -2   3   7     4242.29     4136.40     93.66 o
  -1   3   7     1655.62     1682.20     31.93 o
   0   3   7     5005.36     4796.03    130.88 o
   1   3   7       92.20       59.46      3.12 o
   2   3   7      539.26      494.69     12.95 o
   3   3   7      253.60      274.11      9.44 o
   4   3   7      388.69      329.20     10.97 o
   5   3   7       18.69       42.31      6.08 o
   6   3   7        3.35       -4.25      6.31 o
   7   3   7        3.45       -6.96      8.89 o
  -8   4   7       16.48       34.20     15.65 o
  -7   4   7      379.92      402.36     25.28 o
  -6   4   7      398.94      476.01     14.74 o
  -5   4   7       10.39        7.65      4.28 o
  -4   4   7      314.84      312.76      9.62 o
  -3   4   7     2554.86     2620.10     54.95 o
  -2   4   7      264.13      232.30      7.50 o
  -1   4   7      547.51      543.41     12.33 o
   0   4   7       15.82        9.94      3.31 o
   1   4   7      605.50      597.25     13.40 o
   2   4   7      180.99      172.77      9.81 o
   3   4   7      410.38      368.41     11.61 o
   4   4   7        2.49        1.74      5.33 o
   5   4   7       83.68       37.80      5.97 o
   6   4   7       47.36       32.64      6.91 o
  -8   5   7       25.32       35.17     24.35 o
  -7   5   7        1.03       24.34     22.03 o
  -6   5   7      385.18      361.35     24.65 o
  -5   5   7      146.39      181.55      9.81 o
  -4   5   7      718.73      685.88     17.37 o
  -3   5   7       31.66       35.85      3.59 o
  -2   5   7     2091.76     2232.37     51.39 o
  -1   5   7     3418.33     3229.72     73.86 o
   0   5   7     1590.36     1541.07     31.93 o
   1   5   7      987.72      957.92     24.83 o
   2   5   7      459.40      540.02     13.55 o
   3   5   7      268.50      286.90      8.84 o
   4   5   7        0.16       -4.57      4.72 o
   5   5   7        1.35       -0.39      5.46 o
   6   5   7       11.95        2.32      7.34 o
  -8   6   7       80.45      115.98     26.67 o
  -7   6   7       46.20       41.24     15.27 o
  -6   6   7      282.84      311.98     27.91 o
  -5   6   7        7.45        4.35      9.08 o
  -4   6   7      301.17      300.51     10.50 o
  -3   6   7      194.37      190.14     10.07 o
  -2   6   7      268.83      295.29     17.03 o
  -1   6   7      130.33       98.63      5.70 o
   0   6   7     1236.81     1277.73     28.60 o
   1   6   7      314.04      302.37      9.93 o
   2   6   7       47.37       30.95      3.87 o
   3   6   7       77.76      103.85      5.22 o
   4   6   7        1.75        0.99      4.77 o
   5   6   7       38.23       23.29      5.44 o
  -7   7   7      163.43      167.47     14.70 o
  -6   7   7      166.94      160.90      9.83 o
  -5   7   7      175.03      183.70     10.64 o
  -4   7   7       59.78       64.98      5.34 o
  -3   7   7      846.25      912.24     30.28 o
  -2   7   7      344.91      334.75     11.29 o
  -1   7   7      166.63      181.26     14.89 o
   0   7   7     1207.73     1229.40     27.74 o
   1   7   7      153.73      177.65      7.41 o
   2   7   7      508.04      516.62     13.66 o
   3   7   7       44.02       82.94      5.62 o
   4   7   7        9.51        8.69      4.81 o
   5   7   7       18.66       34.39     11.98 o
  -7   8   7       88.92      112.89     13.53 o
  -6   8   7       53.81       43.01      7.79 o
  -5   8   7       13.58        4.13     11.40 o
  -4   8   7      283.15      252.04     10.11 o
  -3   8   7      146.31      155.35      8.92 o
  -2   8   7        7.08       11.94      4.67 o
  -1   8   7      110.44      125.24      8.86 o
   0   8   7        7.20        5.68      5.35 o
   1   8   7      303.65      274.46     10.12 o
   2   8   7       25.65       41.91      4.75 o
   3   8   7       58.75       53.87      6.05 o
   4   8   7        2.16        2.64      5.06 o
  -7   9   7       25.18       -3.86     11.21 o
  -6   9   7      790.73      821.60     29.07 o
  -5   9   7      121.59      118.75      9.52 o
  -4   9   7       82.65       93.15      8.08 o
  -3   9   7       66.81       55.41      8.23 o
  -2   9   7       57.32       74.01      7.06 o
  -1   9   7      212.44      240.80      9.85 o
   0   9   7       78.24       69.86      5.32 o
   1   9   7      151.40      162.77      7.96 o
   2   9   7      140.85      196.29      8.59 o
   3   9   7      143.14      157.79      8.42 o
  -6  10   7      152.00      159.18     11.02 o
  -5  10   7      188.90      158.59     15.86 o
  -4  10   7      147.52      146.55      8.21 o
  -3  10   7       23.51       25.29      6.70 o
  -2  10   7       37.88       48.31      8.03 o
  -1  10   7        7.35       12.31      5.56 o
   0  10   7       99.99      105.55      7.56 o
   1  10   7       51.53       54.99      6.14 o
   2  10   7      155.26      125.02      7.44 o
  -5  11   7      488.67      503.99     31.38 o
  -4  11   7       36.55       24.48      6.33 o
  -3  11   7        0.40        1.76      6.00 o
  -2  11   7       25.80       23.45      8.97 o
  -1  11   7       68.22       56.95      6.69 o
   0  11   7       60.47       65.72      7.86 o
   1  11   7        8.95      -11.21     11.21 o
  -3  12   7        2.04       -1.93     11.98 o
  -2  12   7       68.79       64.56     13.92 o
   1 -16   8       10.03        2.05     10.77 o
   2 -16   8        0.58       -8.65      8.65 o
   3 -16   8        0.27        6.92     10.21 o
  -1 -15   8        5.55        0.10     11.40 o
   0 -15   8       34.01       25.13      7.93 o
   1 -15   8        3.23        4.78     10.01 o
   2 -15   8       81.35       89.41      8.64 o
   3 -15   8       86.96       72.34      7.03 o
   4 -15   8      113.96      131.46     15.47 o
   5 -15   8      266.07      244.94     20.51 o
  -2 -14   8       50.08       42.76     11.22 o
  -1 -14   8       38.68       32.75     10.79 o
   0 -14   8       77.94       74.43     10.44 o
   1 -14   8      331.45      339.91     24.00 o
   2 -14   8       22.34        8.42      8.27 o
   3 -14   8       37.97       39.74      6.49 o
   4 -14   8       14.27        2.99      7.32 o
   5 -14   8       61.51       59.53     13.92 o
   6 -14   8       34.03       31.34     29.95 o
  -3 -13   8       68.74       98.96     19.33 o
  -2 -13   8        4.33       -0.39     15.07 o
  -1 -13   8       11.60       12.75     13.53 o
   0 -13   8        2.18        7.11      7.33 o
   2 -13   8       13.91       11.27      6.66 o
   3 -13   8       89.09       94.20      6.51 o
   4 -13   8      214.45      187.92     22.41 o
   5 -13   8       12.49        5.60     22.03 o
   6 -13   8      539.71      567.03    111.03 o
   7 -13   8      175.02      150.06     17.40 o
  -4 -12   8        9.85        2.27     10.68 o
  -3 -12   8       83.82       79.11     11.44 o
  -2 -12   8      295.08      290.68     20.13 o
  -1 -12   8      703.09      687.22     28.08 o
   0 -12   8      306.12      274.78     13.21 o
   1 -12   8       29.29       15.43      7.65 o
   2 -12   8       93.83       96.54      6.04 o
   3 -12   8      143.53      122.37      7.54 o
   4 -12   8        7.09        8.99      5.92 o
   5 -12   8      110.16       96.62     20.69 o
   6 -12   8       54.18       75.72     12.56 o
   7 -12   8       45.35       56.11     33.82 o
  -5 -11   8       33.58       27.72     11.83 o
  -4 -11   8      208.84      230.93     22.05 o
  -3 -11   8      447.91      514.31     32.93 o
  -2 -11   8      659.33      643.48     27.00 o
  -1 -11   8       85.40      108.35     10.38 o
   0 -11   8     1262.82     1362.76     48.45 o
   1 -11   8      531.64      495.60     15.63 o
   2 -11   8       71.61       59.16      5.12 o
   3 -11   8       44.66       60.40      5.22 o
   4 -11   8      136.00      112.40     11.00 o
   5 -11   8      415.86      400.14     20.20 o
   6 -11   8      130.84      120.81     29.39 o
   7 -11   8      332.55      345.24     32.90 o
  -5 -10   8        6.36        7.81     10.18 o
  -4 -10   8       19.47       11.57      9.75 o
  -3 -10   8       40.43       31.14      9.52 o
  -2 -10   8       19.68       33.00      8.42 o
  -1 -10   8       66.50       71.87     13.92 o
   0 -10   8      231.23      249.78     24.58 o
   1 -10   8       15.77       19.26      4.57 o
   2 -10   8       65.95       56.65      6.25 o
   3 -10   8      249.39      232.88      7.60 o
   4 -10   8       53.21       58.40      5.05 o
   5 -10   8      420.85      361.05     28.86 o
   6 -10   8      844.14      703.32     54.94 o
   7 -10   8      152.10      110.39     11.30 o
   8 -10   8        3.25       14.10      9.94 o
  -6  -9   8        0.83       12.18      6.98 o
  -5  -9   8       74.25       89.35      7.60 o
  -4  -9   8      102.00      107.02     17.01 o
  -3  -9   8       11.68        7.35      7.97 o
  -2  -9   8      427.61      497.99     31.39 o
  -1  -9   8     1325.43     1214.93     43.18 o
   0  -9   8      196.73      178.05      8.06 o
   1  -9   8      273.71      276.01     10.71 o
   2  -9   8     1041.04     1106.74     23.88 o
   3  -9   8        2.61        0.12      3.27 o
   4  -9   8      531.17      501.21     14.56 o
   5  -9   8        7.34        4.30     16.04 o
   6  -9   8      149.13      168.34     27.65 o
   7  -9   8      150.42      120.81     21.08 o
   8  -9   8        2.28       10.87      9.71 o
  -6  -8   8       67.56       49.45      7.01 o
  -5  -8   8       16.73       31.39      6.05 o
  -4  -8   8       58.12       47.55      9.13 o
  -3  -8   8       28.16       20.31      7.42 o
  -2  -8   8        0.35       -3.90      6.27 o
  -1  -8   8       35.74       35.12      8.50 o
   0  -8   8        3.69        4.36      4.31 o
   1  -8   8       31.76       38.18      4.68 o
   2  -8   8       35.08       23.51      3.51 o
   3  -8   8     1918.88     1947.48     40.64 o
   4  -8   8      605.54      563.83     15.67 o
   5  -8   8        0.19        0.92      5.38 o
   6  -8   8        8.35        7.37      5.92 o
   7  -8   8      241.12      223.79     10.95 o
   8  -8   8       14.50       18.11      8.07 o
  -7  -7   8        0.11        4.09      6.84 o
  -6  -7   8        1.65        3.23      6.05 o
  -5  -7   8        3.16       -5.24      6.79 o
  -4  -7   8        0.18        6.55      8.03 o
  -3  -7   8       31.01       45.02      8.31 o
  -2  -7   8      970.08      872.84     43.99 o
  -1  -7   8     2127.08     2115.56     71.84 o
   0  -7   8     4016.98     3877.07    101.33 o
   1  -7   8      291.11      300.13      7.67 o
   2  -7   8       39.36       33.09      2.56 o
   3  -7   8     1345.97     1396.84     26.87 o
   4  -7   8      610.05      619.58     15.87 o
   5  -7   8      130.84      146.65      7.53 o
   6  -7   8       54.67       51.20      6.66 o
   7  -7   8       76.39      101.14      8.62 o
   8  -7   8        1.94        7.55      7.72 o
  -7  -6   8      108.88      116.64     12.27 o
  -6  -6   8      157.66      132.42      8.16 o
  -5  -6   8      109.58      107.76      7.50 o
  -4  -6   8        1.18        1.08      7.73 o
  -3  -6   8      140.37      146.07      7.80 o
  -2  -6   8       70.43       83.56      4.78 o
  -1  -6   8      383.84      364.88     11.32 o
   0  -6   8     1131.74     1183.73     23.31 o
   1  -6   8     1027.36      882.99     17.11 o
   2  -6   8        8.34       10.56      2.22 o
   3  -6   8        0.08        0.63      2.42 o
   4  -6   8     1063.90     1093.75     25.36 o
   5  -6   8      155.15      179.78      7.21 o
   6  -6   8      460.21      427.34     16.03 o
   7  -6   8       34.09       25.35      7.41 o
   8  -6   8      168.65      167.87     10.68 o
  -7  -5   8        9.12       24.95      6.74 o
  -6  -5   8       33.99       44.34      6.23 o
  -5  -5   8       29.28       18.68      5.14 o
  -4  -5   8        0.16       -0.52      3.82 o
  -3  -5   8        4.20       14.51      9.43 o
  -2  -5   8      606.75      631.92     18.19 o
  -1  -5   8     1286.98     1203.31     27.57 o
   0  -5   8     1608.27     1560.70     29.27 o
   1  -5   8     2830.13     2616.98     51.03 o
   2  -5   8     1595.46     1700.29     34.07 o
   3  -5   8       39.48       53.01      3.38 o
   4  -5   8      401.10      402.31     12.55 o
   5  -5   8      232.13      208.77     13.35 o
   6  -5   8       69.83       67.59      7.02 o
   7  -5   8      165.32      150.85     12.67 o
   8  -5   8       14.20       23.56     10.66 o
  -8  -4   8        8.97       19.57      8.70 o
  -7  -4   8      121.45      121.14      8.32 o
  -6  -4   8      424.15      366.80     12.15 o
  -5  -4   8      148.45       92.09      5.67 o
  -4  -4   8      257.14      289.75      9.96 o
  -3  -4   8       50.36       47.79      4.13 o
  -2  -4   8      552.19      550.92     16.27 o
  -1  -4   8       57.68       38.04      2.04 o
   0  -4   8     3066.41     2917.73     57.77 o
   1  -4   8       62.52       79.83      3.17 o
   2  -4   8      685.05      682.05     14.52 o
   3  -4   8     1450.04     1419.25     28.86 o
   4  -4   8        5.59        2.42      3.96 o
   5  -4   8      284.86      352.80     13.18 o
   6  -4   8       75.38       86.69      9.55 o
   7  -4   8       28.94       19.40     16.81 o
   8  -4   8       28.71       29.55     12.01 o
  -8  -3   8        9.45       12.77      7.87 o
  -7  -3   8       52.53       48.00      6.92 o
  -6  -3   8      610.62      609.22     24.22 o
  -5  -3   8     1219.69     1195.50     36.70 o
  -4  -3   8      482.34      414.74     11.02 o
  -3  -3   8        0.78       -1.80      2.81 o
  -2  -3   8       22.71       31.66      2.04 o
  -1  -3   8      334.31      264.81      5.93 o
   0  -3   8     5275.37     5488.74    120.48 o
   1  -3   8      878.35      890.12     18.41 o
   2  -3   8     4374.22     4272.84     78.00 o
   3  -3   8     1937.44     1752.21     36.94 o
   4  -3   8       42.13       49.68      4.81 o
   5  -3   8        3.63        0.65      7.54 o
   6  -3   8       66.22       59.39      9.56 o
   7  -3   8       51.51       54.25     10.87 o
   8  -3   8       24.57       27.01      8.48 o
  -8  -2   8       21.94        4.16     21.26 o
  -7  -2   8       14.44       15.46     17.39 o
  -6  -2   8       36.47       46.52      7.64 o
  -5  -2   8       16.32       25.58      3.80 o
  -4  -2   8       94.59       97.54      5.06 o
  -3  -2   8      814.82      747.91     17.85 o
  -2  -2   8      122.81      109.29      2.96 o
  -1  -2   8       50.43       42.29      1.94 o
   0  -2   8       15.52       14.68      1.94 o
   1  -2   8    11038.70    11234.44    204.55 o
   2  -2   8     1478.31     1506.58     28.30 o
   3  -2   8     1785.36     1878.74     39.51 o
   4  -2   8     2050.19     2006.87     76.14 o
   5  -2   8       32.02       40.87      7.89 o
   6  -2   8        5.92        8.08      6.91 o
   7  -2   8       20.24       45.42     12.62 o
   8  -2   8       16.17       29.87      8.60 o
  -8  -1   8       98.52      105.58     11.30 o
  -7  -1   8       89.42      120.49     11.70 o
  -6  -1   8      479.00      468.30     11.77 o
  -5  -1   8      225.98      210.07      6.42 o
  -4  -1   8      581.76      581.26     14.50 o
  -3  -1   8     1552.26     1693.79     31.15 o
  -2  -1   8       47.06       32.13      2.43 o
  -1  -1   8      398.89      458.97      8.01 o
   0  -1   8      428.61      431.63      8.89 o
   1  -1   8     1114.58      962.94     18.45 o
   2  -1   8      145.70      202.62      6.16 o
   3  -1   8      420.63      421.28     12.50 o
   4  -1   8      543.27      551.13     22.06 o
   5  -1   8      206.79      191.43      9.13 o
   6  -1   8        1.08       -0.83      6.75 o
   7  -1   8       69.44       58.14      8.09 o
   8  -1   8       94.01      104.00     17.40 o
  -8   0   8       52.12       44.67      8.59 o
  -7   0   8        2.66        6.09      6.88 o
  -6   0   8      144.81      124.41      6.72 o
  -5   0   8      607.32      595.02     13.87 o
  -4   0   8        1.70       -2.74      2.94 o
  -3   0   8       41.14       66.35      2.74 o
  -2   0   8     2251.02     2192.21     40.81 o
  -1   0   8      115.08      130.30      3.37 o
   0   0   8      332.11      372.20     10.57 o
   1   0   8        1.80        9.61      2.05 o
   2   0   8     3124.45     3025.08     72.30 o
   3   0   8     1875.92     1720.64     36.55 o
   4   0   8      132.62      140.65      7.13 o
   5   0   8      907.57     1003.86     28.79 o
   6   0   8       32.59       64.75      7.38 o
   7   0   8       59.81       68.58      8.32 o
  -8   1   8        7.06       16.86      8.19 o
  -7   1   8       51.72       41.47      7.43 o
  -6   1   8      543.97      562.60     16.40 o
  -5   1   8     1850.15     1869.67     44.73 o
  -4   1   8       24.70       43.08      2.98 o
  -3   1   8      463.42      470.21      8.87 o
  -2   1   8     1934.85     1999.00     37.32 o
  -1   1   8      297.55      298.50      6.44 o
   0   1   8       45.85       45.84      2.62 o
   1   1   8        4.39        6.23      3.58 o
   2   1   8     2001.23     1740.72     36.77 o
   3   1   8      199.19      208.02      7.84 o
   4   1   8      263.82      234.10      9.67 o
   5   1   8       25.22       34.74      6.00 o
   6   1   8        6.62       -0.08      9.08 o
   7   1   8       10.90       -0.92      7.78 o
  -8   2   8        0.10        3.04      8.54 o
  -7   2   8       13.82       11.28      7.02 o
  -6   2   8      352.87      353.81     12.51 o
  -5   2   8       85.47       62.41      6.70 o
  -4   2   8      719.67      622.34     13.54 o
  -3   2   8      509.92      549.44     13.62 o
  -2   2   8        1.32        2.44      2.55 o
  -1   2   8     3106.46     3028.39     56.96 o
   0   2   8        2.49        2.72      3.40 o
   1   2   8      760.76      750.17     24.34 o
   2   2   8      250.20      221.60      7.84 o
   3   2   8     1876.00     1733.31     43.86 o
   4   2   8     2459.99     2618.10     79.19 o
   5   2   8       55.78       62.01      7.01 o
   6   2   8       28.26       39.95      7.50 o
   7   2   8       42.37       80.79     11.40 o
  -8   3   8        1.18       18.79     14.01 o
  -7   3   8       58.21       55.60     13.18 o
  -6   3   8      321.74      350.29     12.42 o
  -5   3   8        8.47        0.98      4.17 o
  -4   3   8     1594.77     1654.62     45.40 o
  -3   3   8      356.76      402.48     12.54 o
  -2   3   8       20.45       21.63      3.11 o
  -1   3   8     1910.42     1833.62     37.54 o
   0   3   8      331.71      363.63     24.04 o
   1   3   8       16.56        7.19      2.80 o
   2   3   8      363.26      373.18     11.54 o
   3   3   8       69.54       53.58      4.59 o
   4   3   8       44.18       15.11      8.70 o
   5   3   8      131.27      113.34      8.23 o
   6   3   8        0.45        2.73      7.01 o
  -8   4   8       40.21       29.37     23.58 o
  -7   4   8       17.67       13.14     22.41 o
  -6   4   8       26.71       25.86      9.05 o
  -5   4   8      794.47      779.23     23.81 o
  -4   4   8        0.68       -1.38      4.63 o
  -3   4   8     1029.92     1030.18     24.60 o
  -2   4   8     2400.02     2293.86     57.38 o
  -1   4   8        3.15        6.96      2.90 o
   0   4   8      988.53      952.13     27.99 o
   1   4   8      282.31      254.08      7.90 o
   2   4   8        8.15        4.00      3.27 o
   3   4   8       62.44       52.46      5.08 o
   4   4   8      181.43      172.58      9.48 o
   5   4   8      156.09      185.78     10.40 o
   6   4   8       85.99      120.11      9.15 o
  -8   5   8       26.16       18.94     25.89 o
  -7   5   8      115.18      116.39     27.07 o
  -6   5   8       19.43        2.73      5.95 o
  -5   5   8      866.92      921.75     33.09 o
  -4   5   8        4.00        0.83      3.86 o
  -3   5   8      722.17      782.32     21.38 o
  -2   5   8      464.26      434.28     13.16 o
  -1   5   8      361.44      379.04     12.64 o
   0   5   8      380.99      385.67     10.45 o
   1   5   8        2.23        1.44      3.75 o
   2   5   8       99.54      114.94      5.50 o
   3   5   8       53.59       24.82      4.08 o
   4   5   8       16.34        2.39      5.37 o
   5   5   8       83.73       44.65      9.47 o
  -8   6   8        8.97       47.92     24.35 o
  -7   6   8       79.26      135.69     25.51 o
  -6   6   8        6.53        3.71      6.47 o
  -5   6   8        4.08       -2.89      6.31 o
  -4   6   8     1378.21     1377.06     35.72 o
  -3   6   8      195.86      210.43     11.32 o
  -2   6   8      377.60      458.71     17.37 o
  -1   6   8     1629.11     1625.38     43.58 o
   0   6   8      292.25      268.87      8.57 o
   1   6   8      144.83      133.81      6.31 o
   2   6   8       16.31       33.57      4.31 o
   3   6   8       28.51       18.26      4.83 o
   4   6   8        1.47       -4.84      4.84 o
   5   6   8       59.39       62.25      6.35 o
  -6   7   8       26.50       18.82      7.32 o
  -5   7   8        6.40        3.54      6.77 o
  -4   7   8     1284.54     1234.60     32.39 o
  -3   7   8       43.53       23.78      5.05 o
  -2   7   8       87.85       70.07      6.57 o
  -1   7   8       97.28       83.41      7.91 o
   0   7   8      336.91      340.52     10.19 o
   1   7   8       23.14       26.90      4.95 o
   2   7   8      131.52      124.37      6.00 o
   3   7   8        8.30        1.55      4.86 o
   4   7   8       39.06       18.90      5.55 o
  -7   8   8      102.70      109.42     13.92 o
  -6   8   8       46.94       18.80     10.05 o
  -5   8   8       72.35       67.79      8.25 o
  -4   8   8       40.28       38.97      5.77 o
  -3   8   8     1547.38     1616.27     51.42 o
  -2   8   8      315.22      312.39     14.24 o
  -1   8   8      312.27      292.60     14.00 o
   0   8   8      520.93      547.97     14.40 o
   1   8   8       20.61       39.91      5.67 o
   2   8   8        4.61        2.27      4.64 o
   3   8   8       42.16       44.91      5.91 o
  -6   9   8       72.05       58.44     12.76 o
  -5   9   8       21.85       17.21      8.14 o
  -4   9   8       28.24       22.78      9.47 o
  -3   9   8      265.11      283.24     14.00 o
  -2   9   8       25.84       29.71      5.67 o
  -1   9   8        2.08        8.19      5.50 o
   0   9   8       11.12       23.72      5.21 o
   1   9   8       37.44       38.93      5.80 o
   2   9   8        0.07        1.31      7.43 o
  -5  10   8        3.35        7.15      8.42 o
  -4  10   8       68.79       75.42      8.91 o
  -3  10   8      123.08      125.41      7.91 o
  -2  10   8     1256.77     1359.22     37.40 o
  -1  10   8      238.43      297.54     12.10 o
   0  10   8       72.42       82.53     11.53 o
   1  10   8      117.62      128.85      7.88 o
  -4  11   8        6.73       -0.39     11.21 o
  -3  11   8       34.72       37.79      6.91 o
  -2  11   8       45.33       52.11     12.75 o
  -1  11   8       71.26       55.11      6.85 o
   2 -16   9        0.86        2.61      7.46 o
  -1 -15   9       17.83       22.41     15.84 o
   0 -15   9       74.83       81.57     15.85 o
   1 -15   9        4.88       -6.57     13.14 o
   2 -15   9       90.20       79.79      9.57 o
   3 -15   9       53.06       65.96      9.47 o
   4 -15   9       49.04       54.89     13.91 o
   5 -15   9       25.24       26.81     15.65 o
  -2 -14   9      137.65      136.50     20.11 o
  -1 -14   9      100.07      103.23     17.01 o
   0 -14   9      134.83      114.85     17.02 o
   1 -14   9      136.00      164.74     15.86 o
   2 -14   9        1.95        2.07      6.76 o
   3 -14   9      105.09       82.42      8.20 o
   4 -14   9       41.22       35.93     11.40 o
   5 -14   9       60.13       67.48     24.16 o
   6 -14   9        4.00        4.32     13.53 o
  -3 -13   9       78.78       95.23     15.08 o
  -2 -13   9       15.55       18.55     10.38 o
  -1 -13   9       17.10       30.35      9.95 o
   0 -13   9      132.70      110.96     16.44 o
   1 -13   9        0.91       -3.31      8.29 o
   2 -13   9      110.81      140.22      9.17 o
   3 -13   9      286.85      303.29     11.27 o
   4 -13   9       28.89       25.08      9.65 o
   5 -13   9       52.83       48.35     20.29 o
   6 -13   9      120.22      137.81     52.59 o
  -4 -12   9        0.07      -10.93     10.93 o
  -3 -12   9       19.02       38.09     21.64 o
  -2 -12   9       85.50       62.02     10.66 o
  -1 -12   9        1.98       -1.72      9.00 o
   0 -12   9      565.98      610.69     25.31 o
   1 -12   9      438.11      439.59     20.29 o
   2 -12   9      146.75      109.72      6.67 o
   3 -12   9      487.89      475.53     19.69 o
   4 -12   9      400.72      412.94     53.64 o
   5 -12   9      154.25      158.48     12.71 o
   6 -12   9      167.14      153.97     19.34 o
   7 -12   9      218.63      200.40     40.43 o
  -5 -11   9       46.30       60.27     12.81 o
  -4 -11   9      231.63      235.04     16.47 o
  -3 -11   9      486.18      461.44     32.94 o
  -2 -11   9      139.20      162.99     12.44 o
  -1 -11   9        2.53        5.96      7.76 o
   0 -11   9        0.81       17.23      7.70 o
   1 -11   9      108.35      121.81     16.63 o
   2 -11   9       19.69       14.06      4.64 o
   3 -11   9       81.29      105.04      7.90 o
   4 -11   9       41.21       56.75      6.61 o
   5 -11   9      192.42      164.84     22.24 o
   6 -11   9        7.97       22.41      9.58 o
   7 -11   9       21.36       22.95     10.58 o
  -5 -10   9       19.91       27.22      9.62 o
  -4 -10   9       31.32       25.01     10.67 o
  -3 -10   9       19.89       28.50      9.70 o
  -2 -10   9      245.90      258.33     15.05 o
  -1 -10   9        0.71        6.18      7.38 o
   0 -10   9      215.49      170.12     17.61 o
   1 -10   9       40.76       44.51      6.85 o
   2 -10   9      574.82      558.51     17.73 o
   3 -10   9      393.54      395.32     15.21 o
   4 -10   9      451.92      457.82     40.69 o
   5 -10   9      861.15      921.49     89.14 o
   6 -10   9       22.15       32.01      9.43 o
   7 -10   9      118.18      118.08     12.16 o
  -6  -9   9      121.23      162.24     10.52 o
  -5  -9   9       95.47       91.58      7.95 o
  -4  -9   9       70.43       60.25      9.84 o
  -3  -9   9        5.61       13.79      8.80 o
  -2  -9   9      822.80      783.45     30.46 o
  -1  -9   9      224.71      222.34     13.00 o
   0  -9   9       77.76       93.38      8.74 o
   1  -9   9       71.28       94.73      9.30 o
   2  -9   9      447.85      475.81     22.21 o
   3  -9   9      270.58      248.04      9.26 o
   4  -9   9      148.93      162.86     17.02 o
   5  -9   9       48.10       60.23     15.07 o
   6  -9   9       20.34       39.38     17.58 o
   7  -9   9        0.30        9.35     10.24 o
   8  -9   9        1.74        9.87     10.57 o
  -6  -8   9      106.04      115.28     11.77 o
  -5  -8   9        6.50       10.78      6.38 o
  -4  -8   9       90.07       95.95     10.59 o
  -3  -8   9      115.08       94.50     10.23 o
  -2  -8   9       53.94       61.12      8.03 o
  -1  -8   9      614.92      586.17     23.41 o
   0  -8   9       89.05      105.50      8.48 o
   1  -8   9        1.26        2.37      2.63 o
   2  -8   9        1.20        7.45      3.52 o
   3  -8   9     1599.95     1582.04     42.70 o
   4  -8   9      893.90     1001.63     36.60 o
   5  -8   9       13.13        2.29      7.29 o
   6  -8   9      456.24      492.63     17.30 o
   7  -8   9      170.96      186.29     10.85 o
   8  -8   9        0.87        0.89      9.93 o
  -7  -7   9        6.40        4.48     11.53 o
  -6  -7   9        0.75       -1.04      6.32 o
  -5  -7   9       96.07      117.83      9.23 o
  -4  -7   9      124.02      129.80     10.74 o
  -3  -7   9       68.54       53.44      8.25 o
  -2  -7   9      588.73      622.44     24.69 o
  -1  -7   9     1172.08     1188.80     42.21 o
   0  -7   9      171.96      205.68      8.99 o
   1  -7   9      215.08      211.88      7.57 o
   2  -7   9       14.50       16.84      3.19 o
   3  -7   9      717.12      709.63     15.52 o
   4  -7   9       27.56       33.97      4.35 o
   5  -7   9      645.59      657.48     20.27 o
   6  -7   9       17.10       10.62      6.51 o
   7  -7   9       75.48       84.94      8.50 o
   8  -7   9        0.68       11.73      8.24 o
  -7  -6   9       31.67       32.77      7.24 o
  -6  -6   9       60.05       62.62      7.01 o
  -5  -6   9      237.84      228.67     10.76 o
  -4  -6   9       38.02       47.15      6.74 o
  -3  -6   9      117.55      146.74     10.07 o
  -2  -6   9     1014.66      925.04     29.16 o
  -1  -6   9      980.97      966.28     30.21 o
   0  -6   9     4591.19     4542.06     93.29 o
   1  -6   9      413.21      476.42     11.28 o
   2  -6   9      677.99      757.95     15.28 o
   3  -6   9       30.63       21.72      2.91 o
   4  -6   9      804.61      838.06     20.35 o
   5  -6   9      720.02      742.17     21.24 o
   6  -6   9      124.55      125.63      9.01 o
   7  -6   9      115.62      166.75     10.12 o
   8  -6   9       46.56       60.06      8.90 o
  -7  -5   9       37.15       21.81      6.82 o
  -6  -5   9        5.15        9.00      6.19 o
  -5  -5   9       50.54       40.98      5.96 o
  -4  -5   9       10.43        9.19      7.09 o
  -3  -5   9      897.54      843.99     26.94 o
  -2  -5   9      177.34      157.50      6.89 o
  -1  -5   9       34.64       26.87      2.46 o
   0  -5   9     1276.74     1258.94     26.68 o
   1  -5   9      311.28      282.15      7.43 o
   2  -5   9      197.53      226.33      6.67 o
   3  -5   9      148.36      146.80      5.62 o
   4  -5   9      139.20      124.32      6.48 o
   5  -5   9      293.40      303.89     12.76 o
   6  -5   9      425.33      404.69     15.79 o
   7  -5   9      118.19       91.42      8.63 o
   8  -5   9       24.59       25.84      8.83 o
  -7  -4   9        8.18        5.19      6.60 o
  -6  -4   9       15.75       21.65      5.36 o
  -5  -4   9      319.61      346.41     14.24 o
  -4  -4   9     1031.33      958.80     24.76 o
  -3  -4   9        1.14       -1.90      3.05 o
  -2  -4   9      625.97      539.68     16.13 o
  -1  -4   9     3314.27     3353.86     64.58 o
   0  -4   9     1792.83     1803.93     40.11 o
   1  -4   9     3794.32     3609.21     70.83 o
   2  -4   9      861.64      816.89     17.25 o
   3  -4   9      764.50      830.12     18.70 o
   4  -4   9       10.29        6.49      4.23 o
   5  -4   9      121.01      130.67      9.58 o
   6  -4   9       77.97      113.36      9.41 o
   7  -4   9        2.27       13.30     15.07 o
   8  -4   9       32.69       53.57     26.67 o
  -8  -3   9        0.68        3.99      7.90 o
  -7  -3   9       92.99       64.09     11.30 o
  -6  -3   9      178.93      171.68     11.75 o
  -5  -3   9       68.36       47.11      4.35 o
  -4  -3   9        4.82        1.98      3.63 o
  -3  -3   9        3.08        0.99      3.45 o
  -2  -3   9      674.47      688.69     15.31 o
  -1  -3   9      763.08      867.34     16.80 o
   0  -3   9     1765.47     1812.07     40.23 o
   1  -3   9      118.19      103.62      3.78 o
   2  -3   9      282.76      295.29      8.95 o
   3  -3   9     1750.90     1674.94     35.67 o
   4  -3   9      380.75      416.59     13.37 o
   5  -3   9        0.92       -6.36      6.36 o
   6  -3   9       99.81       58.42     16.82 o
   7  -3   9      269.89      248.04     16.18 o
   8  -3   9       83.25       74.69      9.62 o
  -8  -2   9       63.70       59.53     21.65 o
  -7  -2   9       31.95       32.27      7.56 o
  -6  -2   9        1.14        5.16      4.03 o
  -5  -2   9       19.00       14.27      6.64 o
  -4  -2   9       59.16       71.64     12.42 o
  -3  -2   9      824.16      730.55     19.18 o
  -2  -2   9      816.93      781.06     15.33 o
  -1  -2   9     1473.71     1378.21     23.15 o
   0  -2   9     7349.01     7161.14    144.22 o
   1  -2   9      154.40      110.63      3.65 o
   2  -2   9     1976.79     1889.75     39.71 o
   3  -2   9      278.81      239.15      8.92 o
   4  -2   9      631.52      662.76     25.69 o
   5  -2   9       11.94       11.23      8.14 o
   6  -2   9       13.64        4.79      9.42 o
   7  -2   9        2.73        4.68      7.66 o
  -8  -1   9       42.81       60.28     11.75 o
  -7  -1   9       67.31       45.65      7.69 o
  -6  -1   9       32.95       30.77      4.92 o
  -5  -1   9      181.91      197.93      7.48 o
  -4  -1   9        4.81        5.62      3.54 o
  -3  -1   9     1937.05     1886.27     41.72 o
  -2  -1   9       91.14       72.30      3.42 o
  -1  -1   9       67.91       64.96      4.71 o
   0  -1   9       66.61       48.47      3.81 o
   1  -1   9     3927.80     3951.43     76.12 o
   2  -1   9       85.79       70.03      3.67 o
   3  -1   9       17.02       19.45      4.08 o
   4  -1   9      166.00      196.52      9.23 o
   5  -1   9        7.18       10.90      6.54 o
   6  -1   9       64.40       39.63      7.16 o
   7  -1   9       40.63       26.42      8.33 o
  -8   0   9       27.86       23.10     11.09 o
  -7   0   9        2.78        7.73      7.19 o
  -6   0   9       34.59       38.50      6.47 o
  -5   0   9        5.36        6.92      4.71 o
  -4   0   9        8.94       12.25      3.31 o
  -3   0   9     1794.50     1679.26     31.71 o
  -2   0   9     4801.87     4505.54     72.91 o
  -1   0   9      715.74      699.86     13.26 o
   0   0   9      509.78      502.11     12.06 o
   1   0   9     3708.85     3466.44     67.04 o
   2   0   9      317.20      247.30      8.78 o
   3   0   9       29.78       42.26      4.12 o
   4   0   9      114.22      131.43      7.42 o
   5   0   9       48.22       49.46      8.20 o
   6   0   9       16.20       25.44     13.14 o
   7   0   9        8.09       -5.33      8.07 o
  -8   1   9        4.22       -2.89      8.25 o
  -7   1   9       17.32       38.35      7.90 o
  -6   1   9      196.54      221.52      9.37 o
  -5   1   9      296.05      333.85     11.59 o
  -4   1   9      105.05      101.57      4.59 o
  -3   1   9      317.82      333.24      7.73 o
  -2   1   9       38.36       48.08      2.84 o
  -1   1   9       18.10       18.65      2.47 o
   0   1   9     1415.10     1414.44     30.18 o
   1   1   9        2.36        1.66      2.83 o
   2   1   9     1189.70     1194.14     34.39 o
   3   1   9       31.09       28.17      4.54 o
   4   1   9       61.78       43.33      6.49 o
   5   1   9        0.52       -4.79      6.36 o
   6   1   9       52.91       15.56     13.34 o
   7   1   9        5.37       -8.51      8.51 o
  -8   2   9      103.95      120.58     10.92 o
  -7   2   9      163.18      159.35     10.46 o
  -6   2   9       52.70       58.30      6.12 o
  -5   2   9      687.51      690.49     19.10 o
  -4   2   9      581.28      703.14     21.38 o
  -3   2   9      141.51      132.60      5.41 o
  -2   2   9      130.11      120.63      7.32 o
  -1   2   9     2954.28     3024.90     57.03 o
   0   2   9     3245.79     2933.60     59.41 o
   1   2   9       29.55       29.16      4.87 o
   2   2   9      583.17      558.79     18.67 o
   3   2   9      139.56      172.19     10.59 o
   4   2   9     1111.79     1074.11     34.46 o
   5   2   9      128.41      131.24     14.31 o
   6   2   9       10.04       -1.55      7.29 o
  -8   3   9        1.07      -18.93     22.41 o
  -7   3   9       46.38       46.38     22.42 o
  -6   3   9       13.86       21.17      9.44 o
  -5   3   9      191.07      248.38     16.25 o
  -4   3   9      217.29      164.02      9.96 o
  -3   3   9      689.63      721.52     19.72 o
  -2   3   9      732.40      713.04     16.79 o
  -1   3   9        6.24        9.91      2.85 o
   0   3   9       75.36      109.47      4.50 o
   1   3   9     1572.37     1474.25     97.67 o
   2   3   9      690.45      667.69     18.75 o
   3   3   9      217.60      210.80     14.30 o
   4   3   9      108.72      157.86     13.92 o
   5   3   9       69.88      101.21     20.10 o
   6   3   9        0.06        1.48      7.14 o
  -8   4   9       11.36       -6.18     24.35 o
  -7   4   9      300.24      332.09     35.22 o
  -6   4   9      914.10      984.35     38.79 o
  -5   4   9      132.15      145.92      8.54 o
  -4   4   9      529.34      623.26     26.65 o
  -3   4   9       55.23       76.21      5.20 o
  -2   4   9      795.49      848.45     22.80 o
  -1   4   9        0.69        6.97      3.33 o
   0   4   9      144.81      137.18      8.53 o
   1   4   9     1068.99      996.46     22.92 o
   2   4   9        3.30        1.87      3.63 o
   3   4   9        3.76       12.36      5.74 o
   4   4   9      145.01      174.59      9.94 o
   5   4   9        3.73       -3.06      6.61 o
  -7   5   9        5.78       24.35     23.57 o
  -6   5   9        0.38       -1.57     16.42 o
  -5   5   9      300.05      281.80     21.62 o
  -4   5   9       65.60       48.84      8.17 o
  -3   5   9        4.05        3.02      4.25 o
  -2   5   9      304.54      304.67     10.90 o
  -1   5   9      326.85      385.35     12.63 o
   0   5   9      243.73      236.61      9.96 o
   1   5   9       25.27       26.64      4.49 o
   2   5   9      620.10      578.21     14.71 o
   3   5   9      103.51      118.98      6.07 o
   4   5   9       63.58       66.58      6.13 o
   5   5   9      103.18      124.42      9.07 o
  -7   6   9       50.69       88.90     25.90 o
  -6   6   9      109.73      108.41     13.92 o
  -5   6   9     1461.35     1551.95     63.51 o
  -4   6   9      185.36      191.14     11.21 o
  -3   6   9      105.60      106.91      6.48 o
  -2   6   9      391.92      327.72     14.61 o
  -1   6   9      423.42      438.13     13.91 o
   0   6   9        1.75       -1.40      4.01 o
   1   6   9        0.69       -4.60      4.60 o
   2   6   9      134.60      153.71      6.84 o
   3   6   9        5.07       12.95      4.73 o
   4   6   9        1.63        8.44      5.51 o
  -6   7   9       18.72       13.65     13.14 o
  -5   7   9        0.47       -3.61      7.24 o
  -4   7   9      996.51     1043.77     35.25 o
  -3   7   9      204.06      174.39      8.02 o
  -2   7   9       36.32       40.66      6.65 o
  -1   7   9      214.34      210.27     11.84 o
   0   7   9       81.49       84.41      5.59 o
   1   7   9      221.23      226.50      9.31 o
   2   7   9      124.79       95.74      5.96 o
   3   7   9      141.57      117.53      6.59 o
  -6   8   9      181.05      205.05     12.39 o
  -5   8   9      117.93      113.17      9.57 o
  -4   8   9     1082.83     1110.86     30.17 o
  -3   8   9        6.27        8.67      5.82 o
  -2   8   9       54.85       52.54      8.31 o
  -1   8   9      100.45      100.72      9.19 o
   0   8   9       21.19       30.35      6.02 o
   1   8   9       57.43       80.67     13.18 o
   2   8   9       48.48       31.27      5.44 o
  -5   9   9      217.60      216.96     12.50 o
  -4   9   9       46.88       60.30      7.08 o
  -3   9   9      868.35      945.97     32.86 o
  -2   9   9      111.78      102.16      7.36 o
  -1   9   9       63.78       71.00     12.18 o
   0   9   9        7.74        8.17      5.69 o
   1   9   9       34.22        9.57      6.76 o
  -4  10   9        0.16       -3.99      7.86 o
  -3  10   9      189.38      165.71      9.21 o
  -2  10   9       33.04       39.19      7.05 o
  -1  10   9        6.30        8.10      6.49 o
   0  10   9       27.53       31.30     12.75 o
   0 -15  10       30.75       18.28     11.42 o
   1 -15  10       38.69       48.31     18.94 o
   2 -15  10        8.03       18.02      7.98 o
   3 -15  10        0.50        2.36      7.60 o
   4 -15  10        5.07       22.57     10.83 o
  -2 -14  10      114.78      127.81     14.08 o
  -1 -14  10      228.25      234.00     16.39 o
   0 -14  10      537.34      559.46     24.98 o
   1 -14  10      727.06      760.77     47.72 o
   2 -14  10      192.54      194.10     17.49 o
   3 -14  10        8.34        0.26      6.91 o
   4 -14  10        3.79        3.69     10.29 o
   5 -14  10        8.73        8.33     16.42 o
  -3 -13  10       67.76       72.61     12.93 o
  -2 -13  10       48.17       43.68     30.34 o
  -1 -13  10       50.57       68.82     11.07 o
   0 -13  10      113.71       93.33     11.15 o
   1 -13  10       38.27       27.06     15.85 o
   2 -13  10      333.48      317.43     17.95 o
   3 -13  10        7.31        6.76      5.78 o
   4 -13  10       50.24       44.90     10.29 o
   5 -13  10        2.97       18.04      9.89 o
   6 -13  10      179.79      140.41     30.94 o
  -4 -12  10       10.16        9.50     16.81 o
  -3 -12  10        6.89        5.94     11.06 o
  -2 -12  10       58.92       56.83     11.21 o
  -1 -12  10        1.20        0.59      8.80 o
   0 -12  10      122.29      100.26     10.67 o
   1 -12  10      194.14      201.56     20.50 o
   2 -12  10      704.35      689.95     48.70 o
   3 -12  10       71.41       78.39      7.27 o
   4 -12  10        2.57        3.62      8.95 o
   5 -12  10       72.86       79.11     10.71 o
   6 -12  10       14.16       27.85     10.04 o
  -4 -11  10       16.31        3.58     11.24 o
  -3 -11  10      115.58      114.49     12.15 o
  -2 -11  10        3.84        4.86      9.18 o
  -1 -11  10        4.07       -3.05      9.27 o
   0 -11  10       14.51       23.04      8.30 o
   1 -11  10      275.49      262.06     22.84 o
   2 -11  10       26.57       24.66      6.00 o
   3 -11  10      202.30      181.36     13.61 o
   4 -11  10      592.10      636.77     35.48 o
   5 -11  10        7.73       24.57      9.36 o
   6 -11  10        3.20       22.09     10.18 o
   7 -11  10       30.30       43.46     10.51 o
  -5 -10  10       19.08       17.30      7.37 o
  -4 -10  10       26.31       23.55     10.12 o
  -3 -10  10       14.93       23.99      9.83 o
  -2 -10  10      191.36      169.35     12.55 o
  -1 -10  10      229.13      200.10     16.06 o
   0 -10  10      616.08      622.78     25.40 o
   1 -10  10      833.84      825.48     31.42 o
   2 -10  10       98.78      129.06      7.61 o
   3 -10  10      120.51      128.93      6.92 o
   4 -10  10      349.80      404.96     19.88 o
   5 -10  10      163.98      152.60     18.18 o
   6 -10  10        0.92        7.47      9.43 o
   7 -10  10        3.11       14.89     10.35 o
  -6  -9  10      110.92       98.77     16.35 o
  -5  -9  10       83.23       94.03      8.49 o
  -4  -9  10       29.60       26.30     10.01 o
  -3  -9  10        0.62       -0.10      8.25 o
  -2  -9  10      157.01      150.38     11.35 o
  -1  -9  10       41.20       49.50     13.14 o
   0  -9  10      290.59      245.37     14.63 o
   1  -9  10      179.66      167.94      9.03 o
   2  -9  10     1204.16     1133.30     50.95 o
   3  -9  10      317.32      353.49     11.54 o
   4  -9  10       20.99       23.16      7.94 o
   5  -9  10      420.74      523.03     29.83 o
   6  -9  10       29.64       34.87     13.91 o
   7  -9  10        0.22        8.70      9.77 o
  -6  -8  10       31.78       40.66      7.78 o
  -5  -8  10       52.84       68.51     10.41 o
  -4  -8  10       91.50       58.04     13.34 o
  -3  -8  10      112.19      134.88     11.67 o
  -2  -8  10       28.01       22.07      7.76 o
  -1  -8  10       29.87       36.11      7.64 o
   0  -8  10      114.09      119.50      9.56 o
   1  -8  10       69.76       68.12      4.37 o
   2  -8  10      329.17      341.20     10.83 o
   3  -8  10      431.14      510.70     16.73 o
   4  -8  10      152.29      163.26     11.60 o
   5  -8  10       93.38      123.73     18.17 o
   6  -8  10       22.06       34.03      9.15 o
   7  -8  10       90.48       92.53     11.94 o
  -6  -7  10        3.08        7.95      7.09 o
  -5  -7  10      229.92      190.17     10.12 o
  -4  -7  10       85.87       65.00      9.66 o
  -3  -7  10        0.11        0.34      7.97 o
  -2  -7  10      120.64      105.44      9.25 o
  -1  -7  10       28.30       41.87      7.09 o
   0  -7  10       88.12       84.87      8.06 o
   1  -7  10      929.81      932.52     23.41 o
   2  -7  10      178.15      179.79      7.23 o
   3  -7  10      385.20      378.99     11.55 o
   4  -7  10     1455.29     1610.63     43.58 o
   5  -7  10      188.43      224.95     10.56 o
   6  -7  10      340.04      414.09     18.48 o
   7  -7  10       42.06       52.78      8.67 o
  -7  -6  10       34.20       36.15      7.59 o
  -6  -6  10      104.28      101.27     10.03 o
  -5  -6  10      352.34      382.71     19.93 o
  -4  -6  10     1004.49      953.07     63.00 o
  -3  -6  10      306.18      263.44     22.07 o
  -2  -6  10       45.37       57.40      9.47 o
  -1  -6  10      755.99      767.74     24.51 o
   0  -6  10       40.15       28.73      3.04 o
   1  -6  10      708.07      767.06     18.85 o
   2  -6  10       32.11       32.67      2.99 o
   3  -6  10      697.57      663.42     15.28 o
   4  -6  10      384.32      396.44     15.99 o
   5  -6  10       75.72       84.96      7.68 o
   6  -6  10       85.97      101.94      8.69 o
   7  -6  10       15.80       19.48      8.05 o
  -7  -5  10       42.46       42.47      8.10 o
  -6  -5  10       65.38       71.78      7.59 o
  -5  -5  10       38.84       29.76      8.45 o
  -4  -5  10      140.50      127.67      7.54 o
  -3  -5  10      161.42      145.20      8.36 o
  -2  -5  10      645.37      618.28     20.48 o
  -1  -5  10       32.80       28.67      4.09 o
   0  -5  10       56.08       47.73      3.13 o
   1  -5  10       43.16       30.87      3.77 o
   2  -5  10     3460.93     3691.15     72.60 o
   3  -5  10      364.08      387.56     10.49 o
   4  -5  10     1155.96     1178.84     30.23 o
   5  -5  10     1884.73     1892.25     51.05 o
   6  -5  10       34.38       53.46      7.80 o
   7  -5  10       63.23       92.68      9.13 o
  -7  -4  10        0.77       -1.55     13.14 o
  -6  -4  10       58.12       88.09     26.29 o
  -5  -4  10      314.35      306.75     12.08 o
  -4  -4  10      364.91      356.53     11.50 o
  -3  -4  10       94.04      103.41      5.71 o
  -2  -4  10      132.92      152.49      5.81 o
  -1  -4  10      181.80      159.00      6.20 o
   0  -4  10      939.78      852.65     19.76 o
   1  -4  10        4.33        5.24      2.48 o
   2  -4  10      680.76      659.67     15.43 o
   3  -4  10     1240.05     1329.08     29.01 o
   4  -4  10       27.10       33.17      5.04 o
   5  -4  10       34.57       24.68      6.55 o
   6  -4  10      281.64      258.06     18.86 o
   7  -4  10        0.02       -1.70     12.53 o
  -7  -3  10      106.65       98.99      9.88 o
  -6  -3  10      161.11      131.26      7.46 o
  -5  -3  10       86.56      106.30      7.92 o
  -4  -3  10      462.06      438.20     12.99 o
  -3  -3  10       41.77       36.98      4.21 o
  -2  -3  10      178.99      151.43      5.95 o
  -1  -3  10     1957.24     1969.22     35.70 o
   0  -3  10       14.73       15.19      2.57 o
   1  -3  10        0.22        4.99      2.51 o
   2  -3  10        3.80       14.67      3.31 o
   3  -3  10     1417.10     1452.50     31.27 o
   4  -3  10       69.27       61.19      6.15 o
   5  -3  10      185.15      205.65     10.00 o
   6  -3  10      668.16      719.94     29.97 o
   7  -3  10       43.95       69.79     12.17 o
  -8  -2  10        4.41        6.18     10.18 o
  -7  -2  10       55.72       82.43      9.04 o
  -6  -2  10        0.66       -3.57      5.13 o
  -5  -2  10      136.22      149.96      7.42 o
  -4  -2  10     1176.51     1169.81     27.09 o
  -3  -2  10       24.75       14.66      3.69 o
  -2  -2  10      817.60      810.10     17.86 o
  -1  -2  10      446.74      470.14      9.26 o
   0  -2  10     1225.70     1213.38     26.87 o
   1  -2  10        1.22        1.32      2.50 o
   2  -2  10      599.53      623.00     14.72 o
   3  -2  10      376.23      338.34      9.78 o
   4  -2  10       28.92       27.56      7.70 o
   5  -2  10       61.36       61.23      9.46 o
   6  -2  10        0.29        3.35      6.99 o
   7  -2  10      137.18      136.86     10.34 o
  -8  -1  10       45.80       32.88      9.40 o
  -7  -1  10        8.68        3.79      7.31 o
  -6  -1  10       23.83       30.50      5.28 o
  -5  -1  10      216.66      210.07      8.25 o
  -4  -1  10     1269.20     1185.30     27.39 o
  -3  -1  10     3230.17     2957.65     70.72 o
  -2  -1  10        8.95        7.09      2.17 o
  -1  -1  10      204.52      179.70      4.90 o
   0  -1  10     3019.63     2903.85     62.22 o
   1  -1  10      133.07       95.31      3.88 o
   2  -1  10      225.40      229.15      7.45 o
   3  -1  10       86.14      101.20      8.36 o
   4  -1  10     1285.70     1325.40     45.93 o
   5  -1  10      192.66      242.48     11.43 o
   6  -1  10        8.24        9.50      7.89 o
   7  -1  10       96.13      120.50     12.18 o
  -8   0  10       29.46       40.06      9.70 o
  -7   0  10        0.72       -2.74      7.42 o
  -6   0  10       99.40      118.24      7.74 o
  -5   0  10       55.08       52.85      4.99 o
  -4   0  10       95.81       88.07      5.02 o
  -3   0  10      871.32      889.50     26.38 o
  -2   0  10        9.96        5.21      2.29 o
  -1   0  10       70.95       81.45      3.52 o
   0   0  10      392.99      353.57     10.61 o
   1   0  10      634.77      658.24     16.02 o
   2   0  10        4.07        8.38      3.56 o
   3   0  10      539.51      563.89     21.25 o
   4   0  10      142.40      116.30      8.46 o
   5   0  10      440.29      344.22     16.65 o
   6   0  10      158.82      159.95     11.42 o
  -8   1  10        1.43       -4.97      9.58 o
  -7   1  10        1.01       -6.15      7.81 o
  -6   1  10        6.30        0.16      5.72 o
  -5   1  10      120.23      104.49      8.21 o
  -4   1  10      722.83      744.10     30.84 o
  -3   1  10       17.46       13.42      4.53 o
  -2   1  10     3856.26     3802.52     71.12 o
  -1   1  10     1523.86     1475.82     28.65 o
   0   1  10        5.39        3.61      2.96 o
   1   1  10     1284.92     1212.76     29.19 o
   2   1  10       68.19       47.63      9.47 o
   3   1  10      125.16      156.35      7.22 o
   4   1  10       43.61       46.36      7.22 o
   5   1  10       39.36       38.43      7.65 o
   6   1  10       18.05       38.08      8.63 o
  -8   2  10       28.88        3.48     25.89 o
  -7   2  10        3.79        1.55     21.64 o
  -6   2  10       32.52       28.37     17.01 o
  -5   2  10       24.86        6.37      9.44 o
  -4   2  10      290.97      330.11     25.94 o
  -3   2  10       92.14       91.72     20.30 o
  -2   2  10      437.00      440.00     12.40 o
  -1   2  10        7.64        4.23      2.83 o
   0   2  10      607.64      577.57     14.31 o
   1   2  10        2.03       -5.11      5.11 o
   2   2  10      311.23      302.90     10.80 o
   3   2  10       22.74       28.14      4.77 o
   4   2  10       88.58       61.15      7.30 o
   5   2  10       44.45       21.43      6.93 o
   6   2  10       13.08        6.24      9.47 o
  -7   3  10       18.52       17.78     23.57 o
  -6   3  10       28.44       21.64     10.39 o
  -5   3  10      123.15      136.37     12.77 o
  -4   3  10        0.65       -3.44      5.33 o
  -3   3  10     1540.58     1584.61     58.92 o
  -2   3  10      594.47      626.96     16.53 o
  -1   3  10     1660.25     1744.76     38.35 o
   0   3  10     1388.29     1269.51     28.53 o
   1   3  10        2.88       -3.76      6.11 o
   2   3  10      407.35      411.51     11.47 o
   3   3  10       13.95       28.78      5.04 o
   4   3  10        5.59       -3.71      5.79 o
   5   3  10       11.49       -1.38      7.14 o
  -7   4  10       80.78      113.27     27.83 o
  -6   4  10       45.09       37.17     27.06 o
  -5   4  10       17.57       20.19     21.84 o
  -4   4  10      102.85       86.38     12.54 o
  -3   4  10      661.95      611.74     17.60 o
  -2   4  10       66.84       97.76     10.31 o
  -1   4  10        8.44        7.34      3.88 o
   0   4  10        7.26       23.19      4.68 o
   1   4  10      558.03      515.98     13.46 o
   2   4  10      129.47      125.30      5.96 o
   3   4  10       18.85       14.10      4.68 o
   4   4  10       33.60       13.05      6.55 o
   5   4  10       24.44        0.13      7.01 o
  -7   5  10       28.77       45.22     27.44 o
  -6   5  10      251.93      330.34     59.59 o
  -5   5  10      121.62       91.95      8.24 o
  -4   5  10       17.80       22.40      6.42 o
  -3   5  10        3.33        3.35      7.32 o
  -2   5  10     2334.50     2241.01     56.80 o
  -1   5  10      877.96      788.10     18.99 o
   0   5  10      451.51      446.60     18.18 o
   1   5  10      537.93      506.29     13.48 o
   2   5  10        0.28        1.33      4.22 o
   3   5  10        2.13       -0.23      4.64 o
   4   5  10       74.14       93.55      7.11 o
  -7   6  10       44.80       66.09     27.06 o
  -6   6  10       62.38       79.63     14.69 o
  -5   6  10      149.79      166.27     10.87 o
  -4   6  10        6.65       -2.59      6.96 o
  -3   6  10        0.73        1.25      5.24 o
  -2   6  10      262.27      219.56      9.72 o
  -1   6  10      308.77      358.63     13.29 o
   0   6  10      229.16      236.41     10.16 o
   1   6  10       37.71       38.62      5.46 o
   2   6  10      101.83      102.02      8.15 o
   3   6  10       46.70       61.01      5.62 o
  -6   7  10       53.98       41.36     14.30 o
  -5   7  10      458.18      524.90     21.51 o
  -4   7  10        9.40       10.70      7.98 o
  -3   7  10      150.27      139.14      7.97 o
  -2   7  10        0.26       -5.41      5.41 o
  -1   7  10      998.83     1056.83     35.45 o
   0   7  10      427.08      450.18     13.16 o
   1   7  10      186.63      180.33      8.76 o
   2   7  10       95.11      110.75      7.76 o
   3   7  10        6.68       37.10     13.14 o
  -5   8  10       54.25       58.20      9.38 o
  -4   8  10      112.42      135.20     11.02 o
  -3   8  10       76.81       64.51      6.82 o
  -2   8  10       54.92       57.46      8.43 o
  -1   8  10       37.33       41.33      9.01 o
   0   8  10      550.96      515.03     14.56 o
   1   8  10      155.97      159.40      8.64 o
   2   8  10      107.43       90.47     14.31 o
  -4   9  10      149.99      159.89     12.06 o
  -3   9  10      109.49       83.22      9.28 o
  -2   9  10      103.53       89.29      7.78 o
  -1   9  10       27.46       25.09      9.35 o
   0   9  10        7.90        0.47      6.09 o
   0 -15  11       17.79       32.86     11.32 o
   1 -15  11       79.54       63.79     20.49 o
   2 -15  11      244.68      197.48     23.21 o
   3 -15  11        5.42       -4.06     10.13 o
  -1 -14  11       95.01      106.94     13.11 o
   0 -14  11      191.70      210.89     15.20 o
   1 -14  11        7.19        8.89     17.00 o
   2 -14  11      139.48      124.75     12.95 o
   3 -14  11       57.70       60.71     17.97 o
   4 -14  11       54.49       61.74     11.58 o
   5 -14  11       84.87       82.70     12.63 o
  -3 -13  11       31.23       60.08     13.24 o
  -2 -13  11       68.65       84.96     12.71 o
  -1 -13  11       86.70       95.73     12.85 o
   0 -13  11      126.06      126.82     12.84 o
   1 -13  11        2.07        9.66     14.68 o
   2 -13  11        8.26        4.41      9.66 o
   3 -13  11       60.97       54.49     10.44 o
   4 -13  11       12.80        9.78     18.94 o
   5 -13  11      130.39      128.12     28.42 o
   6 -13  11      177.67      177.91     18.18 o
  -3 -12  11        4.22       -8.76     11.16 o
  -2 -12  11       65.95       71.03     11.20 o
  -1 -12  11        3.27       -6.68      9.24 o
   0 -12  11       49.52       43.32      9.68 o
   1 -12  11      160.00      191.07     20.50 o
   2 -12  11      204.28      192.00     13.44 o
   3 -12  11       65.26       77.64      7.53 o
   4 -12  11       61.23       42.66     11.79 o
   5 -12  11       10.94       11.24      9.77 o
   6 -12  11       34.37       40.69     14.30 o
  -4 -11  11      137.02      163.89     15.30 o
  -3 -11  11       92.06       93.33     11.95 o
  -2 -11  11        1.20       -3.24      9.15 o
  -1 -11  11       98.35      116.39     11.34 o
   0 -11  11      398.50      386.65     19.79 o
   1 -11  11      167.41      190.70     19.73 o
   2 -11  11       54.31       69.90      9.58 o
   3 -11  11        0.51        5.51      5.95 o
   4 -11  11      265.54      266.48     16.64 o
   5 -11  11        7.01       13.35      9.64 o
   6 -11  11       17.94       16.52     10.71 o
  -5 -10  11       27.61       27.25      7.91 o
  -4 -10  11       25.35        4.98     10.28 o
  -3 -10  11       12.25       22.09     10.01 o
  -2 -10  11       78.88       84.64     11.02 o
  -1 -10  11      257.42      292.03     17.18 o
   0 -10  11      235.27      233.91     13.92 o
   1 -10  11        4.21       -7.27     11.01 o
   2 -10  11      124.07      112.88      7.70 o
   3 -10  11       17.26       18.79      5.90 o
   4 -10  11       19.47       34.18      9.07 o
   5 -10  11       45.55       36.87     20.68 o
   6 -10  11       53.81       56.18     12.76 o
   7 -10  11        5.39        7.10     11.01 o
  -5  -9  11       29.54       41.43     13.92 o
  -4  -9  11       32.53       25.65     10.08 o
  -3  -9  11      170.75      173.31     13.71 o
  -2  -9  11      450.23      475.19     21.65 o
  -1  -9  11      152.51      142.14     16.44 o
   0  -9  11      442.23      464.96     22.48 o
   1  -9  11     1146.24     1216.04     44.07 o
   2  -9  11      501.54      558.54     28.82 o
   3  -9  11      326.40      306.70     14.33 o
   4  -9  11       11.45       12.42      7.55 o
   5  -9  11      139.70      146.50     12.07 o
   6  -9  11       41.92       72.60     10.44 o
   7  -9  11       19.52       33.01     10.63 o
  -6  -8  11        6.86        3.83      7.51 o
  -5  -8  11       46.90       41.77     11.12 o
  -4  -8  11       20.86       12.80      9.66 o
  -3  -8  11      119.99      100.83     16.44 o
  -2  -8  11        0.65       -4.28      8.14 o
  -1  -8  11       18.75       14.69      7.65 o
   0  -8  11      152.57      131.55     10.11 o
   1  -8  11       12.92       15.68      4.52 o
   2  -8  11      560.13      558.52     23.74 o
   3  -8  11       16.49       17.24      6.05 o
   4  -8  11       80.08       77.76      9.72 o
   5  -8  11       25.69       29.07      8.79 o
   6  -8  11       31.57       27.38      9.84 o
   7  -8  11      155.30      145.77     13.64 o
  -6  -7  11        6.57       13.99      7.40 o
  -5  -7  11       28.59       35.79      7.09 o
  -4  -7  11       82.96       84.29     10.77 o
  -3  -7  11      191.97      144.01     20.51 o
  -2  -7  11       73.74       74.30      9.36 o
  -1  -7  11      618.23      571.74     23.56 o
   0  -7  11     1145.39     1111.46     42.14 o
   1  -7  11      259.87      261.45      9.36 o
   2  -7  11     1775.80     1767.91     42.91 o
   3  -7  11       29.11       36.47      5.78 o
   4  -7  11       82.48       78.19     10.46 o
   5  -7  11      129.32      138.75      8.77 o
   6  -7  11       24.66       44.09     10.92 o
   7  -7  11       13.58       13.73      8.59 o
  -6  -6  11       42.01       34.72      7.40 o
  -5  -6  11       88.20       79.10     10.95 o
  -4  -6  11       54.86       32.04      6.39 o
  -3  -6  11       84.64       93.35      9.74 o
  -2  -6  11      101.46      108.29      9.74 o
  -1  -6  11       33.95       21.53      7.15 o
   0  -6  11        4.31        8.91      5.41 o
   1  -6  11      765.12      795.64     20.56 o
   2  -6  11       72.00       85.33      4.66 o
   3  -6  11      715.41      704.81     17.01 o
   4  -6  11      418.50      387.81     13.22 o
   5  -6  11      146.62      165.02     13.07 o
   6  -6  11        9.40        4.76     13.15 o
   7  -6  11        0.31        8.48     18.85 o
  -7  -5  11       83.90       90.08     16.62 o
  -6  -5  11       67.57       67.26     10.46 o
  -5  -5  11       51.47       46.99      6.80 o
  -4  -5  11       12.65       14.76     10.46 o
  -3  -5  11       29.82       41.08      9.32 o
  -2  -5  11      140.09      116.27      7.60 o
  -1  -5  11      314.76      281.46      9.84 o
   0  -5  11      924.29      839.19     25.51 o
   1  -5  11     2691.42     2751.59     54.68 o
   2  -5  11        0.08        2.47      3.37 o
   3  -5  11      277.01      253.27      8.29 o
   4  -5  11      167.14      185.36      9.30 o
   5  -5  11      142.35      134.42     20.29 o
   6  -5  11       66.65       72.61      8.50 o
   7  -5  11        0.46       11.37      8.37 o
  -7  -4  11        0.19       -6.16     10.69 o
  -6  -4  11        3.93        9.74      6.48 o
  -5  -4  11      148.56      136.67      8.46 o
  -4  -4  11       64.08       73.82     12.48 o
  -3  -4  11        7.62        8.80      4.14 o
  -2  -4  11      682.02      663.73     18.74 o
  -1  -4  11      412.74      386.80     13.48 o
   0  -4  11      520.58      544.57     13.44 o
   1  -4  11      174.74      172.36      6.13 o
   2  -4  11     2012.57     2068.85     46.95 o
   3  -4  11      148.97      134.81      5.74 o
   4  -4  11       48.70       59.81      6.95 o
   5  -4  11      118.27      141.57     10.13 o
   6  -4  11       14.39       11.56     12.03 o
   7  -4  11        2.75       -4.66      8.30 o
  -7  -3  11      167.22      181.39     13.12 o
  -6  -3  11       58.75       78.63      6.57 o
  -5  -3  11      329.99      313.54     15.59 o
  -4  -3  11       61.65       53.09      5.22 o
  -3  -3  11       39.62       48.64      4.67 o
  -2  -3  11      258.61      228.43      8.78 o
  -1  -3  11     5076.41     4841.22    114.79 o
   0  -3  11       51.72       55.95      3.67 o
   1  -3  11      176.72      161.03      5.41 o
   2  -3  11     1132.68     1052.18     23.42 o
   3  -3  11        6.19       -3.71      3.71 o
   4  -3  11        1.89       -0.93      5.44 o
   5  -3  11      147.64      162.22      9.64 o
   6  -3  11        0.74       -0.22     10.43 o
   7  -3  11        1.22        3.56     11.21 o
  -7  -2  11        5.90       16.71      6.98 o
  -6  -2  11        0.73       -0.52      5.45 o
  -5  -2  11       26.57       25.08      5.64 o
  -4  -2  11        5.80        5.09      4.32 o
  -3  -2  11       60.60       60.98      4.81 o
  -2  -2  11      138.17      145.81      6.93 o
  -1  -2  11       33.80       32.91      2.56 o
   0  -2  11     1320.76     1236.60     27.57 o
   1  -2  11      726.23      785.36     17.77 o
   2  -2  11      459.90      486.04     12.19 o
   3  -2  11     1272.65     1339.37     31.40 o
   4  -2  11      103.89      105.51      7.55 o
   5  -2  11       22.45        8.42      9.47 o
   6  -2  11       36.32       58.36     15.07 o
   7  -2  11        2.55       11.21     14.30 o
  -7  -1  11      148.17      149.39     10.97 o
  -6  -1  11       84.71       85.02      7.50 o
  -5  -1  11      291.18      321.52     10.68 o
  -4  -1  11     1515.21     1570.63     44.04 o
  -3  -1  11     1398.40     1468.46     45.95 o
  -2  -1  11      189.85      189.90      8.48 o
  -1  -1  11      100.17      109.25      3.71 o
   0  -1  11      875.18      887.85     22.72 o
   1  -1  11      617.48      564.17     15.27 o
   2  -1  11       13.32       19.32      4.26 o
   3  -1  11      433.33      446.23     27.09 o
   4  -1  11       25.43        5.41     10.82 o
   5  -1  11       76.39       98.90     14.69 o
   6  -1  11      194.94      169.58     28.04 o
  -7   0  11        0.52        1.68      8.03 o
  -6   0  11       34.15       32.87      6.44 o
  -5   0  11      104.08       86.79      5.84 o
  -4   0  11        0.36        4.06      9.19 o
  -3   0  11      479.32      459.01     27.53 o
  -2   0  11     1385.03     1416.37     27.71 o
  -1   0  11      320.73      321.24      8.22 o
   0   0  11      150.90      121.56      4.84 o
   1   0  11      920.34     1025.59     27.19 o
   2   0  11     2165.96     2061.95     52.20 o
   3   0  11      145.51      140.29      9.30 o
   4   0  11      655.23      682.29     24.34 o
   5   0  11       87.68      123.61     19.91 o
   6   0  11      176.63      186.18     12.73 o
  -7   1  11        7.71       13.14     22.03 o
  -6   1  11      233.64      224.25     16.10 o
  -5   1  11      648.49      711.44     30.60 o
  -4   1  11       81.06       96.20     12.22 o
  -3   1  11     1258.98     1371.52     65.46 o
  -2   1  11      153.00      182.62      6.48 o
  -1   1  11      684.47      740.59     18.70 o
   0   1  11       32.55       21.78      3.71 o
   1   1  11      234.94      223.53     13.09 o
   2   1  11      202.23      167.64      9.80 o
   3   1  11      466.27      410.90     16.87 o
   4   1  11        5.91        4.64     10.05 o
   5   1  11        8.34       13.69     11.59 o
   6   1  11        1.49        6.74      9.07 o
  -7   2  11       63.18       46.77     24.74 o
  -6   2  11       71.22       69.30     12.08 o
  -5   2  11      121.31       93.78     12.47 o
  -4   2  11     1160.91     1240.75     47.78 o
  -3   2  11      105.51      101.11      7.43 o
  -2   2  11      688.52      748.05     20.34 o
  -1   2  11      199.62      184.40      6.85 o
   0   2  11      285.84      321.13     10.73 o
   1   2  11        5.83        5.01      3.85 o
   2   2  11        3.53        2.87     13.91 o
   3   2  11     1378.02     1321.69     34.92 o
   4   2  11       93.94       94.21      8.43 o
   5   2  11       40.71       54.00     17.01 o
  -7   3  11       70.95       65.33     28.22 o
  -6   3  11       44.45       39.96     11.95 o
  -5   3  11      290.73      281.95     19.03 o
  -4   3  11      703.56      921.75     77.81 o
  -3   3  11        6.87        8.32      5.91 o
  -2   3  11      562.07      547.54     15.22 o
  -1   3  11      308.23      225.88      8.17 o
   0   3  11      342.33      356.14     10.47 o
   1   3  11        0.80       -2.72      7.92 o
   2   3  11        9.77        6.37      4.25 o
   3   3  11       91.80      106.26      7.03 o
   4   3  11      126.34       91.71      8.35 o
   5   3  11       13.79        7.47     10.82 o
  -7   4  11       27.24       39.42     27.44 o
  -6   4  11      134.66      142.58     28.62 o
  -5   4  11        6.88       18.27     15.26 o
  -4   4  11       15.51       36.73     17.04 o
  -3   4  11     2547.51     2594.29     99.49 o
  -2   4  11      406.06      371.23     21.70 o
  -1   4  11      493.42      490.31     13.52 o
   0   4  11      597.74      496.67     13.47 o
   1   4  11      180.98      193.45     18.57 o
   2   4  11       23.04       18.15      4.77 o
   3   4  11       22.27       17.10      5.07 o
   4   4  11      205.43      175.22     10.58 o
  -6   5  11      491.49      547.14     60.05 o
  -5   5  11       80.97      114.58     18.75 o
  -4   5  11       72.57       80.53      8.89 o
  -3   5  11      710.11      725.42     20.89 o
  -2   5  11       92.27      110.93      7.21 o
  -1   5  11        1.63       -0.88      4.49 o
   0   5  11       28.12       14.11     10.24 o
   1   5  11       87.19       74.04      6.25 o
   2   5  11        0.16        7.30      4.98 o
   3   5  11        1.28       -5.05      5.05 o
  -6   6  11        3.53        2.32     13.91 o
  -5   6  11      535.77      503.78     32.55 o
  -4   6  11      370.76      370.34     17.49 o
  -3   6  11       46.29       56.68      6.58 o
  -2   6  11     1247.85     1287.88     34.43 o
  -1   6  11      429.01      385.64     11.92 o
   0   6  11       21.44       11.46     11.01 o
   1   6  11       89.02       98.32      7.00 o
   2   6  11       44.15       29.11      5.66 o
   3   6  11       15.63       24.21      5.77 o
  -5   7  11      136.62      149.80     19.33 o
  -4   7  11       42.14       56.39      9.07 o
  -3   7  11        1.02        9.43      6.25 o
  -2   7  11       28.37       21.28      6.16 o
  -1   7  11       29.27       42.63      8.15 o
   0   7  11        2.83       -2.90      7.42 o
   1   7  11      110.90      113.21      7.72 o
   2   7  11        5.14        5.75      8.69 o
  -4   8  11      157.19      179.80     17.98 o
  -3   8  11      300.35      347.70     27.42 o
  -2   8  11      128.13      119.25     10.01 o
  -1   8  11      277.50      262.44     16.06 o
   0   8  11      236.15      270.22     13.06 o
   1 -15  12        8.35        7.34     17.78 o
   2 -15  12       33.83       31.92     11.51 o
  -1 -14  12       43.89       32.05     11.47 o
   0 -14  12       99.87       88.75     12.26 o
   1 -14  12        3.34       -5.02     17.39 o
   2 -14  12       55.07       51.69     11.35 o
   3 -14  12       49.50       36.98     11.21 o
   4 -14  12       48.70       46.00     22.42 o
  -2 -13  12        3.01        6.44     20.29 o
  -1 -13  12        4.95       23.06     11.32 o
   0 -13  12       61.55       84.01     11.98 o
   1 -13  12        1.01        1.55     16.23 o
   2 -13  12      119.68      109.91     11.98 o
   3 -13  12       31.22       40.11     10.04 o
   4 -13  12        1.19        1.12      9.54 o
   5 -13  12       34.05       39.78     12.75 o
  -3 -12  12       12.62        6.83     13.14 o
  -2 -12  12       12.76        9.38     10.82 o
  -1 -12  12        4.69        0.50      9.67 o
   0 -12  12       15.67       21.82      9.46 o
   1 -12  12      301.81      306.57     28.64 o
   2 -12  12      347.18      309.67     26.91 o
   3 -12  12      218.61      196.03     28.63 o
   4 -12  12       20.64       36.06     11.59 o
   5 -12  12       14.19       22.47     10.12 o
   6 -12  12      264.00      284.77     32.31 o
  -4 -11  12      178.32      175.82     31.14 o
  -3 -11  12       65.96       56.47     16.04 o
  -2 -11  12        5.55        9.31      9.70 o
  -1 -11  12       46.48       43.74     10.79 o
   0 -11  12       32.79       46.54      9.83 o
   1 -11  12       33.76       46.93     10.03 o
   2 -11  12       83.97       74.94     10.29 o
   3 -11  12       14.11       29.01      6.68 o
   4 -11  12        8.40       12.04      9.13 o
   5 -11  12       64.82       64.25     10.87 o
   6 -11  12       47.27       65.88     12.76 o
  -4 -10  12        2.43        5.36     10.94 o
  -3 -10  12       20.69       17.74     14.49 o
  -2 -10  12       29.33       26.93      9.97 o
  -1 -10  12       58.46       54.43      9.95 o
   0 -10  12        0.83        6.18      8.47 o
   1 -10  12        1.48       -3.27      7.70 o
   2 -10  12      160.13      153.33     12.38 o
   3 -10  12       96.42       87.61      7.68 o
   4 -10  12      583.80      599.19     26.08 o
   5 -10  12       78.21      115.42     12.16 o
   6 -10  12       79.58       92.47     12.44 o
  -5  -9  12       24.48       28.04      8.05 o
  -4  -9  12       48.68       54.63     11.60 o
  -3  -9  12      850.90      781.38     32.54 o
  -2  -9  12      326.26      300.85     17.52 o
  -1  -9  12        0.74       11.70      8.33 o
   0  -9  12       68.54       76.78      9.56 o
   1  -9  12        1.92        4.15      7.76 o
   2  -9  12       16.41       15.35      4.81 o
   3  -9  12      355.46      352.33     14.20 o
   4  -9  12      193.56      219.65     14.01 o
   5  -9  12        1.35       21.58      9.93 o
   6  -9  12       80.68       81.96     27.06 o
  -5  -8  12       96.20      100.44     10.77 o
  -4  -8  12      159.66      124.68     12.54 o
  -3  -8  12      332.62      298.43     16.80 o
  -2  -8  12     1062.74     1076.67     40.39 o
  -1  -8  12      109.72      102.49     12.18 o
   0  -8  12       22.28       18.94     10.43 o
   1  -8  12      183.58      189.53     11.32 o
   2  -8  12       11.98        1.69      5.43 o
   3  -8  12     1038.44     1097.20     31.52 o
   4  -8  12       25.48       33.96      9.36 o
   5  -8  12      448.37      516.23     23.72 o
   6  -8  12      398.17      424.88     23.07 o
   7  -8  12        4.66       11.50     12.75 o
  -6  -7  12        2.48       -7.82      7.82 o
  -5  -7  12       16.68       36.08     10.39 o
  -4  -7  12       13.53       20.97      6.89 o
  -3  -7  12       47.52       54.54      9.28 o
  -2  -7  12       48.47       59.37      8.91 o
  -1  -7  12       17.78        9.28      9.28 o
   0  -7  12       21.18       25.80      7.34 o
   1  -7  12       97.96       97.92      7.05 o
   2  -7  12        9.65        9.79      5.55 o
   3  -7  12       44.82       62.56     10.86 o
   4  -7  12     1488.05     1565.01     54.82 o
   5  -7  12       67.60       64.96     10.75 o
   6  -7  12        7.04       18.81     12.96 o
   7  -7  12      157.16      158.62     11.21 o
  -6  -6  12       27.18       25.89     10.68 o
  -5  -6  12       34.91       19.16      7.36 o
  -4  -6  12      180.63      193.67     10.20 o
  -3  -6  12      301.34      259.95     20.91 o
  -2  -6  12      255.77      227.75     14.09 o
  -1  -6  12      826.46      820.90     31.42 o
   0  -6  12      616.51      643.67     26.20 o
   1  -6  12        5.92        3.72      4.21 o
   2  -6  12      326.99      308.40     12.65 o
   3  -6  12        2.35        0.91      4.91 o
   4  -6  12      408.10      417.99     16.18 o
   5  -6  12        4.93       -2.82      8.41 o
   6  -6  12       48.96       73.91     10.73 o
   7  -6  12       80.04       93.65     10.34 o
  -6  -5  12        4.62        0.97      7.12 o
  -5  -5  12       15.31       13.13      6.68 o
  -4  -5  12       10.62       18.23      6.09 o
  -3  -5  12      216.60      210.53      9.82 o
  -2  -5  12       11.79       20.04      7.70 o
  -1  -5  12      224.41      224.86     17.61 o
   0  -5  12        8.48        3.45      7.54 o
   1  -5  12      988.60      998.16     25.73 o
   2  -5  12       19.83       28.71      4.06 o
   3  -5  12        5.58        6.47      4.13 o
   4  -5  12       38.01       37.69      6.63 o
   5  -5  12      171.53      177.94     15.04 o
   6  -5  12       55.74       58.55     14.80 o
   7  -5  12       11.72       16.56     16.62 o
  -7  -4  12        2.77        3.01      7.34 o
  -6  -4  12        1.10       -4.91      5.94 o
  -5  -4  12      121.65      119.11      8.32 o
  -4  -4  12       25.87       21.14      5.89 o
  -3  -4  12      421.80      381.97     14.00 o
  -2  -4  12     1984.86     1862.19     41.48 o
  -1  -4  12      285.44      288.64     12.54 o
   0  -4  12     1227.46     1149.09     33.84 o
   1  -4  12     1298.19     1269.19     27.81 o
   2  -4  12       80.78       98.05      5.63 o
   3  -4  12        0.33        2.33      4.34 o
   4  -4  12        0.14       -3.25      6.05 o
   5  -4  12      172.40      164.19     10.05 o
   6  -4  12       41.34       30.09      8.24 o
  -7  -3  12       89.06       92.38      8.63 o
  -6  -3  12       29.63       26.13      6.05 o
  -5  -3  12       33.28       36.17      6.40 o
  -4  -3  12        3.69        1.95      8.25 o
  -3  -3  12       24.82       18.21      4.65 o
  -2  -3  12       56.24       49.09      4.59 o
  -1  -3  12      101.33       75.35      7.57 o
   0  -3  12        5.07       10.32      3.81 o
   1  -3  12        5.58        4.31      3.51 o
   2  -3  12     1001.64     1009.90     26.13 o
   3  -3  12       21.52       11.48      4.66 o
   4  -3  12       91.93       80.71      7.56 o
   5  -3  12      161.91      134.42     10.87 o
   6  -3  12      491.63      459.48     30.61 o
  -7  -2  12        1.51       -1.31      9.44 o
  -6  -2  12       20.22       29.17      5.97 o
  -5  -2  12       13.77       16.18      5.95 o
  -4  -2  12      114.04      104.02      7.37 o
  -3  -2  12      361.08      327.00     11.41 o
  -2  -2  12       14.66        6.14      4.81 o
  -1  -2  12     1272.08     1263.41     34.16 o
   0  -2  12     1113.49     1127.07     28.31 o
   1  -2  12      231.81      197.64      7.78 o
   2  -2  12     1301.32     1197.56     31.77 o
   3  -2  12        0.45       -0.40      6.20 o
   4  -2  12        2.40        4.52      7.61 o
   5  -2  12      111.56      109.81     15.85 o
   6  -2  12       35.18       27.83     14.69 o
  -7  -1  12       29.04       32.98      9.08 o
  -6  -1  12        3.72        9.14      5.86 o
  -5  -1  12       58.46       64.05      5.87 o
  -4  -1  12       25.81       38.83     11.29 o
  -3  -1  12        7.03       10.05     11.59 o
  -2  -1  12        1.03       -3.18      6.02 o
  -1  -1  12      268.63      236.15      7.09 o
   0  -1  12      695.95      703.55     16.36 o
   1  -1  12      739.66      746.48     21.66 o
   2  -1  12        2.17        5.14      4.59 o
   3  -1  12      375.66      385.48     21.84 o
   4  -1  12      318.67      313.96     23.61 o
   5  -1  12        4.89       17.00     13.53 o
   6  -1  12       23.54       10.89      9.84 o
  -7   0  12        1.09        1.55     24.73 o
  -6   0  12       89.21       78.10     19.33 o
  -5   0  12        1.90        1.85     10.24 o
  -4   0  12      172.52      166.39     14.03 o
  -3   0  12        1.86       22.26      9.93 o
  -2   0  12      745.38      807.71     33.40 o
  -1   0  12      240.38      256.68      7.89 o
   0   0  12     1535.44     1532.99     51.14 o
   1   0  12      808.58      695.99     19.83 o
   2   0  12        9.28        6.98      4.82 o
   3   0  12       86.15       88.54      8.86 o
   4   0  12       76.10       66.49     14.69 o
   5   0  12       40.69       31.38      8.54 o
  -7   1  12       86.07      105.54     28.99 o
  -6   1  12       49.17       27.83     11.93 o
  -5   1  12       48.56       50.31     11.83 o
  -4   1  12       21.82       29.44     13.53 o
  -3   1  12       77.32       68.18     11.40 o
  -2   1  12      225.37      226.90      7.73 o
  -1   1  12      391.07      431.24     15.10 o
   0   1  12        0.13        3.29      4.80 o
   1   1  12      193.04      249.87     12.99 o
   2   1  12      777.94      758.66     21.76 o
   3   1  12      252.90      264.60     14.50 o
   4   1  12       33.14       52.62     12.95 o
   5   1  12        6.84       12.81     10.24 o
  -7   2  12       55.10       81.94     27.06 o
  -6   2  12       46.09       43.08     13.91 o
  -5   2  12      291.45      391.38     22.58 o
  -4   2  12       16.71       10.99     10.39 o
  -3   2  12       95.38       81.43     25.91 o
  -2   2  12        7.52        5.74      4.69 o
  -1   2  12     2238.40     2175.83     51.70 o
   0   2  12      237.05      183.95      7.97 o
   1   2  12      170.35      170.23     10.55 o
   2   2  12      267.29      268.67     14.04 o
   3   2  12       47.94       58.50      6.48 o
   4   2  12        2.66       -3.26      7.14 o
   5   2  12        5.54        3.48     13.91 o
  -6   3  12       66.34      100.10     28.80 o
  -5   3  12       31.87       40.20     17.97 o
  -4   3  12      540.68      603.13     36.44 o
  -3   3  12       37.37       28.12      8.86 o
  -2   3  12        3.98        1.85      9.65 o
  -1   3  12      283.41      225.71      8.66 o
   0   3  12      834.48      880.63     21.15 o
   1   3  12      286.78      261.21      9.13 o
   2   3  12       79.43       70.28      5.77 o
   3   3  12      216.94      228.21      8.93 o
   4   3  12       96.90      122.30      9.80 o
  -6   4  12       90.16       99.88     25.13 o
  -5   4  12      144.49      157.10     15.72 o
  -4   4  12      486.55      557.57     34.87 o
  -3   4  12       19.11       21.20     13.91 o
  -2   4  12        1.45        1.35      5.37 o
  -1   4  12       29.92       23.25      8.81 o
   0   4  12      841.39      808.00     19.94 o
   1   4  12      115.57      120.98     22.81 o
   2   4  12        7.69        3.20      5.06 o
   3   4  12       79.76       90.69      9.51 o
  -6   5  12       16.84       12.40     13.53 o
  -5   5  12       64.72       71.19     13.87 o
  -4   5  12        0.73        3.09     13.14 o
  -3   5  12      644.71      686.00     25.62 o
  -2   5  12       46.44       40.06      6.33 o
  -1   5  12      120.04      114.94      6.60 o
   0   5  12        0.51        1.96      5.82 o
   1   5  12      643.62      620.52     27.44 o
   2   5  12      290.69      279.00     10.26 o
   3   5  12       32.15       25.51     12.75 o
  -5   6  12      324.66      382.42     29.80 o
  -4   6  12        4.34        4.76      8.54 o
  -3   6  12      206.40      221.40     13.20 o
  -2   6  12       16.21       25.31      6.29 o
  -1   6  12        4.75       -5.24      5.24 o
   0   6  12       28.12       43.96      9.68 o
   1   6  12        4.35       -2.80      5.66 o
   2   6  12       29.10       19.71     11.59 o
  -4   7  12      322.42      307.65     24.77 o
  -3   7  12        2.05        6.15      8.82 o
  -2   7  12      267.54      286.67     13.94 o
  -1   7  12       94.69       87.60      9.56 o
   0   7  12       45.73       45.61      7.90 o
   0 -14  13      106.72       93.60     15.85 o
   1 -14  13       68.63       93.93     21.26 o
   2 -14  13       98.78      102.80     12.51 o
   3 -14  13       27.65       40.91     11.09 o
  -2 -13  13        2.69        1.74     10.93 o
  -1 -13  13        8.31       22.03     14.30 o
   0 -13  13       32.44       23.42     11.32 o
   1 -13  13       15.69       41.35     18.55 o
   2 -13  13        1.41        0.08     10.00 o
   3 -13  13        3.11        0.60     10.24 o
   4 -13  13        0.09       -8.89     18.93 o
  -3 -12  13       38.33       35.24     12.53 o
  -2 -12  13        8.30       19.34     11.39 o
  -1 -12  13       88.54       97.67     12.98 o
   0 -12  13       40.98       37.02     11.01 o
   1 -12  13      409.31      380.81     20.22 o
   2 -12  13      318.34      367.68     47.03 o
   3 -12  13       67.62       77.36     13.14 o
   4 -12  13       65.39       63.01     19.71 o
   5 -12  13       12.21       34.69     19.90 o
  -3 -11  13       14.06       10.42     11.32 o
  -2 -11  13       48.76       40.59     11.48 o
  -1 -11  13       43.48       42.72     15.85 o
   0 -11  13       84.67       74.25     11.44 o
   1 -11  13      103.71       90.13     10.77 o
   2 -11  13      206.36      178.94     13.28 o
   3 -11  13      236.89      221.89     24.57 o
   4 -11  13       57.53       84.14     11.35 o
   5 -11  13       14.21       19.38     10.72 o
  -4 -10  13        5.48        1.62     11.88 o
  -3 -10  13       81.83       49.08     11.78 o
  -2 -10  13       58.47       58.79     11.21 o
  -1 -10  13       34.34       49.91     10.50 o
   0 -10  13      178.59      182.70     27.27 o
   1 -10  13      134.91      133.24     11.87 o
   2 -10  13       25.58       24.51      9.43 o
   3 -10  13      476.38      463.99     22.09 o
   4 -10  13       46.64       63.53     14.69 o
   5 -10  13        2.63       30.61     10.86 o
   6 -10  13       57.76       87.91     12.42 o
  -5  -9  13        4.67       10.90      8.30 o
  -4  -9  13        4.10        5.18     11.32 o
  -3  -9  13      204.95      173.04     14.31 o
  -2  -9  13       56.81       53.38     10.52 o
  -1  -9  13       45.97       33.67      9.70 o
   0  -9  13        8.94        9.19      8.88 o
   1  -9  13      284.07      261.24     15.54 o
   2  -9  13      940.17      988.67     44.30 o
   3  -9  13      212.82      219.39     11.30 o
   4  -9  13      346.69      382.41     21.11 o
   5  -9  13      104.80      139.93     23.78 o
   6  -9  13        2.88       30.32     10.93 o
  -5  -8  13      155.86      153.60     35.00 o
  -4  -8  13      118.07      116.08      9.57 o
  -3  -8  13      144.14      166.48     18.18 o
  -2  -8  13       48.97       57.46     10.29 o
  -1  -8  13       54.81       43.04     11.40 o
   0  -8  13       21.04       16.62     11.21 o
   1  -8  13      187.04      180.84      9.65 o
   2  -8  13      451.88      523.60     23.43 o
   3  -8  13        5.81        5.37      6.09 o
   4  -8  13       11.02       20.40      9.51 o
   5  -8  13        0.28        8.64     14.68 o
   6  -8  13       28.85       42.02     12.06 o
  -5  -7  13        9.81       14.81      8.03 o
  -4  -7  13        5.11       -4.57      7.12 o
  -3  -7  13        8.53        3.18      8.82 o
  -2  -7  13        2.32        4.64      8.58 o
  -1  -7  13       27.27       32.53      8.35 o
   0  -7  13      206.27      166.38     16.25 o
   1  -7  13       92.95      119.46     15.66 o
   2  -7  13      109.56       85.15      7.24 o
   3  -7  13     1588.18     1714.70     47.19 o
   4  -7  13      236.70      248.51     15.34 o
   5  -7  13      165.73      203.48     14.78 o
   6  -7  13        9.36       44.23     15.26 o
  -6  -6  13       87.91       95.72      9.47 o
  -5  -6  13       43.35       59.12      8.20 o
  -4  -6  13      194.30      163.81     18.46 o
  -3  -6  13      183.88      169.21      9.60 o
  -2  -6  13      294.47      289.92     16.42 o
  -1  -6  13        5.60       22.34      8.17 o
   0  -6  13     1641.80     1552.60     75.17 o
   1  -6  13       17.51       28.13      7.92 o
   2  -6  13        2.27       10.71      5.87 o
   3  -6  13      219.30      223.13     12.55 o
   4  -6  13       95.67      104.84     12.14 o
   5  -6  13       34.97       43.05     18.73 o
   6  -6  13        0.89        6.40     13.98 o
  -6  -5  13       16.06       16.52      8.12 o
  -5  -5  13       12.99        1.48      7.06 o
  -4  -5  13       26.02       19.84      7.01 o
  -3  -5  13      217.78      190.48      9.89 o
  -2  -5  13        0.84        0.69      5.66 o
  -1  -5  13        7.34        4.44      5.02 o
   0  -5  13       77.26       70.75     11.21 o
   1  -5  13     1944.34     1990.74     53.61 o
   2  -5  13       29.77       43.51      7.93 o
   3  -5  13       67.95       63.62      5.85 o
   4  -5  13     1374.92     1406.19     39.42 o
   5  -5  13      131.30      143.22     14.46 o
   6  -5  13       34.21       63.92      9.20 o
  -6  -4  13       52.68       41.95      7.29 o
  -5  -4  13      136.94      128.15      8.40 o
  -4  -4  13      125.75      152.31      9.01 o
  -3  -4  13      594.20      611.26     26.98 o
  -2  -4  13      402.32      456.34     20.40 o
  -1  -4  13      376.03      334.21     12.77 o
   0  -4  13      130.16      145.72      8.75 o
   1  -4  13      165.61      160.29      6.27 o
   2  -4  13        1.07        3.15      4.53 o
   3  -4  13        6.68       11.41      4.87 o
   4  -4  13       35.22       38.97      7.32 o
   5  -4  13      200.56      187.05     12.89 o
   6  -4  13        1.38       -5.14      9.84 o
  -6  -3  13       10.33        7.97      8.13 o
  -5  -3  13      152.85      154.74      8.98 o
  -4  -3  13      133.81      117.15      8.43 o
  -3  -3  13      135.38      131.87      9.47 o
  -2  -3  13     1039.48     1000.25     27.98 o
  -1  -3  13      982.92     1051.28     34.52 o
   0  -3  13        6.28        5.95      4.88 o
   1  -3  13      227.92      197.35      7.72 o
   2  -3  13      479.57      510.55     16.23 o
   3  -3  13      615.55      625.97     19.31 o
   4  -3  13       25.14       20.22      8.42 o
   5  -3  13      471.25      489.43     29.25 o
   6  -3  13       77.77       91.18     16.62 o
  -6  -2  13       11.85       19.29      6.42 o
  -5  -2  13       31.29       10.36     14.32 o
  -4  -2  13       69.53       72.26     13.14 o
  -3  -2  13       96.14      114.08     13.64 o
  -2  -2  13      439.37      508.75     24.95 o
  -1  -2  13        4.71        4.94     10.24 o
   0  -2  13      245.39      258.99     10.52 o
   1  -2  13      418.71      406.49     19.44 o
   2  -2  13      165.88      172.47     10.50 o
   3  -2  13        0.77       11.35      5.64 o
   4  -2  13      183.27      188.91     20.11 o
   5  -2  13       33.78        4.61      9.01 o
  -6  -1  13       61.34       47.16     13.05 o
  -5  -1  13        7.66        1.78     11.18 o
  -4  -1  13      410.62      378.83     27.11 o
  -3  -1  13      736.11      804.85     51.04 o
  -2  -1  13       50.58       52.87     11.21 o
  -1  -1  13     1195.23     1284.21     51.78 o
   0  -1  13      673.13      637.58     21.13 o
   1  -1  13      119.01      143.88     10.38 o
   2  -1  13       55.36       44.26      5.96 o
   3  -1  13       35.82       47.26      8.59 o
   4  -1  13      100.79      105.89      9.75 o
   5  -1  13       12.72        7.34     15.46 o
  -6   0  13        1.02       -9.69     11.63 o
  -5   0  13        0.60        0.43     16.04 o
  -4   0  13      422.34      441.98     29.44 o
  -3   0  13       24.63       42.61     12.75 o
  -2   0  13      114.56      101.25     12.06 o
  -1   0  13      252.31      221.50      7.83 o
   0   0  13       33.17       25.12      4.60 o
   1   0  13      113.20      118.52      7.06 o
   2   0  13       25.86       32.84      5.57 o
   3   0  13       11.68       14.66      6.07 o
   4   0  13        0.09       -6.96     12.75 o
   5   0  13      102.33       89.06     10.85 o
  -6   1  13       15.04       15.26     12.92 o
  -5   1  13      106.38      105.13     14.81 o
  -4   1  13       39.57        8.12     13.14 o
  -3   1  13      456.25      384.13     21.94 o
  -2   1  13     1691.20     1880.73     68.33 o
  -1   1  13      318.13      326.77     10.03 o
   0   1  13      505.63      470.44     14.82 o
   1   1  13      743.41      618.38     16.00 o
   2   1  13        4.78       11.56      5.67 o
   3   1  13        1.61       14.06      7.91 o
   4   1  13       14.38       13.32      8.07 o
  -6   2  13       12.40       -5.75     22.99 o
  -5   2  13      314.45      339.68     27.29 o
  -4   2  13        0.88       21.25     13.91 o
  -3   2  13       16.49       18.51     11.72 o
  -2   2  13      190.36      215.78     10.99 o
  -1   2  13      423.30      469.22     13.17 o
   0   2  13       62.03       60.64      7.46 o
   1   2  13       28.70       42.34      6.37 o
   2   2  13      102.21       95.90      9.83 o
   3   2  13       76.69       58.70     11.21 o
   4   2  13        0.74       -7.06      8.07 o
  -6   3  13        0.75       -8.70     13.64 o
  -5   3  13       21.39       22.70     14.07 o
  -4   3  13      526.97      598.35     37.59 o
  -3   3  13      399.60      474.11     25.59 o
  -2   3  13      190.85      204.42      9.14 o
  -1   3  13     1158.45     1166.66     41.66 o
   0   3  13      192.76      158.82      7.98 o
   1   3  13       90.90       87.34      6.22 o
   2   3  13       78.50       93.84     15.46 o
   3   3  13        0.47       -2.03      8.27 o
  -5   4  13       22.38       60.85     14.72 o
  -4   4  13       76.69       79.64     16.24 o
  -3   4  13       23.70       18.94     14.30 o
  -2   4  13      152.08      152.13      8.36 o
  -1   4  13        7.89        2.13      5.17 o
   0   4  13      203.49      238.23      9.15 o
   1   4  13       82.86       58.21      9.83 o
   2   4  13        1.20        2.74      5.45 o
  -5   5  13        0.17       -7.73     16.23 o
  -4   5  13       31.22       14.30     16.23 o
  -3   5  13      202.12      247.79     14.86 o
  -2   5  13      361.14      368.36     14.01 o
  -1   5  13       79.55       73.91      6.32 o
   0   5  13      307.23      313.19     11.35 o
   1   5  13      139.85      146.92     12.17 o
  -3   6  13      158.98      163.94     12.63 o
  -2   6  13        1.89       11.85      6.51 o
  -1   6  13      301.77      306.39     12.83 o
   0   6  13       45.27       43.88      7.37 o
  -1 -13  14       60.72       51.74     12.57 o
   0 -13  14       48.94       49.68     12.49 o
   1 -13  14       31.05       30.08     11.01 o
   2 -13  14        9.90        1.34     10.36 o
   3 -13  14        0.45       -4.64     20.87 o
  -2 -12  14       30.11       17.86     25.51 o
  -1 -12  14       86.64       94.65     12.84 o
   0 -12  14        6.38       11.75     10.29 o
   1 -12  14      106.82      105.17     12.26 o
   2 -12  14        1.78        8.27     10.29 o
   3 -12  14        2.57        7.34     20.09 o
   4 -12  14       36.21       32.08     21.64 o
  -3 -11  14       32.67       38.42     12.98 o
  -2 -11  14      233.02      232.02     17.08 o
  -1 -11  14      543.45      532.33     24.66 o
   0 -11  14      272.80      252.96     25.54 o
   1 -11  14       36.91       58.22     11.24 o
   2 -11  14      213.22      219.81     31.72 o
   3 -11  14        2.67       15.51      9.94 o
   4 -11  14       52.98       88.52     22.42 o
   5 -11  14        6.87        9.90     11.98 o
  -3 -10  14      112.26       93.56     13.10 o
  -2 -10  14       32.95       41.09     11.34 o
  -1 -10  14        0.28       12.17     10.52 o
   0 -10  14      171.13      159.50     15.47 o
   1 -10  14       34.26       43.32     10.34 o
   2 -10  14        0.54        4.50      8.79 o
   3 -10  14        4.71        8.42      9.65 o
   4 -10  14        2.17       18.65     10.44 o
   5 -10  14      172.70      206.01     15.86 o
  -4  -9  14        0.77       -2.42      8.12 o
  -3  -9  14      161.23      152.57     20.30 o
  -2  -9  14       51.91       72.98     22.23 o
  -1  -9  14       93.26       95.50     11.76 o
   0  -9  14      139.40      147.35     17.40 o
   1  -9  14      220.37      241.60     17.22 o
   2  -9  14      232.64      243.17     15.15 o
   3  -9  14       95.17       94.65     19.14 o
   4  -9  14       13.46       28.81     10.58 o
   5  -9  14       63.66      106.88     23.39 o
  -5  -8  14       13.20        8.50     19.32 o
  -4  -8  14       41.64       41.04      8.72 o
  -3  -8  14       61.21       33.39     10.49 o
  -2  -8  14        5.37      -10.35     14.88 o
  -1  -8  14        0.49        8.78      9.63 o
   0  -8  14       19.91       20.87     12.75 o
   1  -8  14       71.28       65.45     10.23 o
   2  -8  14      271.66      305.24     17.41 o
   3  -8  14       78.62      102.16      8.53 o
   4  -8  14       59.93       49.26     10.93 o
   5  -8  14        0.35       14.54     11.32 o
  -5  -7  14        2.82        3.01      8.33 o
  -4  -7  14        0.06       -1.78      7.66 o
  -3  -7  14       19.19        9.26     10.93 o
  -2  -7  14       25.03       11.52      9.35 o
  -1  -7  14      826.34      842.57     45.24 o
   0  -7  14      187.53      187.63     17.41 o
   1  -7  14      502.26      533.77     23.45 o
   2  -7  14      155.98      166.89     12.44 o
   3  -7  14        1.09       -4.94      7.18 o
   4  -7  14       41.11       42.71     10.96 o
   5  -7  14        8.44       -3.86     10.48 o
   6  -7  14       31.19       53.72     15.85 o
  -5  -6  14       35.99       25.12      8.00 o
  -4  -6  14        0.20       -2.90      7.09 o
  -3  -6  14       45.65       47.65      7.66 o
  -2  -6  14      222.28      192.20     13.22 o
  -1  -6  14      128.90      108.40     10.90 o
   0  -6  14      303.14      303.52     23.62 o
   1  -6  14        2.18        2.14      8.06 o
   2  -6  14      213.73      217.37     10.53 o
   3  -6  14      512.59      568.29     26.28 o
   4  -6  14        8.89        0.87     10.01 o
   5  -6  14       18.62        7.58      8.50 o
  -5  -5  14       19.05       26.81      8.15 o
  -4  -5  14        0.57       -4.08      6.86 o
  -3  -5  14        7.55       14.20      6.70 o
  -2  -5  14       18.61        5.20      8.63 o
  -1  -5  14        8.19       -0.06      8.35 o
   0  -5  14      206.55      205.60     14.51 o
   1  -5  14      340.47      417.57     20.36 o
   2  -5  14       63.00       53.35      8.75 o
   3  -5  14      314.50      321.80     14.06 o
   4  -5  14        3.70       -3.13      8.92 o
   5  -5  14       14.49        6.72     12.56 o
  -6  -4  14        9.44        1.96      6.77 o
  -5  -4  14       17.41       20.52      7.36 o
  -4  -4  14        0.15       -2.45      6.49 o
  -3  -4  14        6.32       -4.26      7.37 o
  -2  -4  14       47.58       43.68      7.81 o
  -1  -4  14      274.15      284.54     13.56 o
   1  -4  14      236.88      245.66     29.99 o
   2  -4  14      632.34      679.74     20.59 o
   3  -4  14        6.06       -7.42      7.42 o
   4  -4  14      521.07      547.24     35.26 o
   5  -4  14      180.95      146.24     12.39 o
  -6  -3  14       21.91       19.63      9.71 o
  -5  -3  14       73.28       71.04     14.00 o
  -4  -3  14       14.50       23.57     14.69 o
  -3  -3  14      177.28      189.32     15.80 o
  -2  -3  14        3.82       -6.82     10.31 o
  -1  -3  14      113.41      139.47     13.54 o
   1  -3  14      640.61      614.10     18.92 o
   2  -3  14      111.79      105.85      7.40 o
   3  -3  14       39.48       41.10     10.44 o
   4  -3  14       70.54       68.74     25.32 o
   5  -3  14        3.42      -10.82     10.82 o
  -6  -2  14        9.43        4.34     13.72 o
  -5  -2  14        8.73       12.25     13.30 o
  -4  -2  14       72.22       53.35     16.62 o
  -3  -2  14       50.36       45.86     21.26 o
  -2  -2  14      395.37      429.75     22.79 o
  -1  -2  14       53.59       52.19     10.77 o
   1  -2  14      188.70      211.40     10.99 o
   2  -2  14      254.20      277.85     18.06 o
   3  -2  14      258.51      272.72     17.80 o
   4  -2  14       13.21       25.12      9.19 o
   5  -2  14      124.77      139.17     12.44 o
  -6  -1  14       67.27       65.05     14.80 o
  -5  -1  14      277.28      288.11     27.28 o
  -4  -1  14      330.12      337.97     26.33 o
  -3  -1  14      104.12       66.39     13.38 o
  -2  -1  14      106.42      105.01     13.36 o
  -1  -1  14        6.63       -6.44     10.28 o
   0  -1  14      438.20      406.80     13.26 o
   1  -1  14        2.83        0.26      5.51 o
   2  -1  14      131.90      123.57      7.67 o
   3  -1  14       29.83       20.00      8.17 o
   4  -1  14       41.29       35.83      9.47 o
  -6   0  14       97.56      107.18     16.33 o
  -5   0  14        0.19        5.01     20.29 o
  -4   0  14        1.48      -13.52     13.52 o
  -3   0  14      755.50      836.13     36.46 o
  -2   0  14       12.32        3.51     10.87 o
  -1   0  14       55.79       50.59     11.61 o
   0   0  14       90.54       72.85      6.34 o
   1   0  14      989.05      975.30     23.39 o
   2   0  14      150.02      122.92      8.02 o
   3   0  14      143.72      152.93     12.18 o
   4   0  14      152.00      164.36     19.72 o
  -5   1  14       20.88       33.14     18.55 o
  -4   1  14      399.68      429.09     32.14 o
  -3   1  14      554.35      707.09     32.81 o
  -2   1  14      212.12      260.08     17.47 o
  -1   1  14        7.82        4.68      4.42 o
   0   1  14        0.38        4.65      5.09 o
   1   1  14      372.56      343.33     11.77 o
   2   1  14      129.34      135.52     11.22 o
   3   1  14        0.13       -1.93     12.75 o
  -5   2  14      151.82      140.36     16.62 o
  -4   2  14      115.48      116.77     18.17 o
  -3   2  14      248.70      273.73     19.61 o
  -2   2  14      736.80      795.01     34.30 o
  -1   2  14       13.50       10.95      5.76 o
   0   2  14        0.05       -1.44      5.47 o
   1   2  14       31.36       23.22      5.35 o
   2   2  14      747.54      715.35     18.76 o
   3   2  14      201.31      203.85     19.73 o
  -5   3  14      154.05      180.62     28.04 o
  -4   3  14       68.27      102.83     18.17 o
  -3   3  14       38.81       41.93     13.15 o
  -2   3  14      120.93       97.44     17.79 o
  -1   3  14      197.69      215.53      9.70 o
   0   3  14       24.58       15.29      6.14 o
   1   3  14       73.41       63.86      6.38 o
   2   3  14        7.44        4.54      9.40 o
  -4   4  14      369.16      405.74     32.52 o
  -3   4  14      454.81      544.21     35.63 o
  -2   4  14      121.18      104.35     10.51 o
  -1   4  14      410.47      397.51     15.93 o
   0   4  14       26.15        8.96      8.40 o
   1   4  14        1.01       -2.95      5.76 o
  -3   5  14        0.96       -3.48     15.46 o
  -2   5  14       72.64       82.52     10.65 o
  -1   5  14       13.36        7.59      6.12 o
   0   5  14       30.15       28.60     11.59 o
   1 -13  15        7.45        5.48     11.69 o
   2 -13  15       43.52       28.27     16.04 o
  -1 -12  15        8.39       21.51     11.99 o
   0 -12  15       42.01       21.72     11.17 o
   1 -12  15       11.77       -1.76     10.62 o
   2 -12  15       66.68       43.99     11.64 o
   3 -12  15      156.97      170.16     25.14 o
  -2 -11  15      123.03      130.23     14.19 o
  -1 -11  15       67.77       68.27     12.02 o
   0 -11  15       24.91       38.22     11.34 o
   1 -11  15       15.94       15.21     10.77 o
   2 -11  15       20.24       34.69     11.29 o
   3 -11  15        1.73       12.37     20.48 o
   4 -11  15        9.63      -10.82     19.32 o
  -3 -10  15      138.59      112.34     14.68 o
  -2 -10  15       11.36        8.22     11.71 o
  -1 -10  15        3.07        7.47     10.45 o
   0 -10  15       17.84       29.37     15.84 o
   1 -10  15       19.14       18.16      9.93 o
   2 -10  15        6.28       -1.17     10.15 o
   3 -10  15      232.72      222.08     26.31 o
   4 -10  15      142.21      188.71     25.91 o
  -3  -9  15       29.40       22.66     11.88 o
  -2  -9  15       33.88       29.28     11.50 o
  -1  -9  15       73.02       89.83     12.16 o
   0  -9  15       17.86       11.98     14.30 o
   1  -9  15       41.86       31.99     10.56 o
   2  -9  15      118.84      110.48     11.66 o
   3  -9  15       24.85        8.12     16.23 o
   4  -9  15        0.91       24.10     11.49 o
   5  -9  15       92.81      130.29     18.17 o
  -4  -8  15       64.66       63.08      9.31 o
  -3  -8  15       82.56       81.80      9.84 o
  -2  -8  15      116.27      102.46     12.16 o
  -1  -8  15       70.88       66.15     11.05 o
   0  -8  15       22.17       22.03     13.53 o
   1  -8  15        2.43        1.07      9.52 o
   2  -8  15      871.45      848.42     48.93 o
   3  -8  15       18.38       15.07     17.00 o
   4  -8  15       16.22       20.74     11.60 o
   5  -8  15      307.96      392.08     54.57 o
  -4  -7  15        7.39        0.13      7.90 o
  -3  -7  15       56.14       57.27      8.54 o
  -2  -7  15       81.23       86.34     11.56 o
  -1  -7  15       57.81       49.81     10.23 o
   0  -7  15      134.48      122.20     16.24 o
   1  -7  15       25.93       32.16      9.70 o
   2  -7  15        4.72        3.49      9.18 o
   3  -7  15      578.26      560.36     26.04 o
   4  -7  15        6.38       15.29     10.86 o
   5  -7  15        3.79       21.90     12.35 o
  -5  -6  15        3.16       -6.17      8.48 o
  -4  -6  15      101.63       94.36      9.65 o
  -3  -6  15      184.90      151.29     13.57 o
  -2  -6  15      534.11      492.22     23.15 o
  -1  -6  15      578.71      594.56     26.30 o
   0  -6  15      388.11      403.56     28.27 o
   1  -6  15      104.58       89.67     10.66 o
   2  -6  15       93.34       90.42     10.73 o
   3  -6  15       22.30       34.52     10.18 o
   4  -6  15       38.43       55.27     15.85 o
   5  -6  15        4.38       19.71     16.23 o
  -5  -5  15       14.31       10.90      8.02 o
  -4  -5  15       11.11        5.12     10.57 o
  -3  -5  15       44.21       45.28      9.40 o
  -2  -5  15        7.30       11.05      8.24 o
  -1  -5  15        9.50       19.56     11.97 o
   1  -5  15      141.62      173.65     18.18 o
   2  -5  15       14.89        9.66     11.59 o
   3  -5  15        9.69       10.05     12.75 o
   4  -5  15       44.05       21.72     11.02 o
   5  -5  15      180.10      152.18     38.10 o
  -5  -4  15       18.26       13.64     14.58 o
  -4  -4  15       26.39        7.34     17.78 o
  -3  -4  15       85.51       68.89     14.11 o
  -2  -4  15      448.77      494.33     26.53 o
  -1  -4  15      268.11      292.46     18.57 o
   1  -4  15      155.65      194.16     18.56 o
   2  -4  15        2.50       -3.16     13.14 o
   3  -4  15       56.37       54.34      9.19 o
   4  -4  15        1.56       19.22     16.23 o
  -5  -3  15        5.12       12.25     14.16 o
  -4  -3  15        4.21       -0.77     17.00 o
  -3  -3  15       56.68       60.45     24.35 o
  -2  -3  15        0.94        6.72     12.34 o
  -1  -3  15      418.53      453.19     36.41 o
   1  -3  15       74.87       57.60     13.14 o
   2  -3  15       95.23       89.28      7.72 o
   3  -3  15        3.18       -0.59      8.53 o
   4  -3  15        4.06       10.93      9.27 o
  -5  -2  15       15.87        6.18     14.15 o
  -4  -2  15       55.61       52.18     18.17 o
  -3  -2  15       68.03       40.98     13.35 o
  -2  -2  15      253.76      196.49     17.61 o
  -1  -2  15      659.20      755.16     32.81 o
   1  -2  15      780.77      735.92     22.14 o
   2  -2  15      300.84      240.44     10.76 o
   3  -2  15       26.49       20.93      8.53 o
   4  -2  15        1.43        0.77      9.43 o
  -5  -1  15        6.39        3.40     13.97 o
  -4  -1  15       96.90      109.41     18.56 o
  -3  -1  15        7.38        2.99     22.61 o
  -2  -1  15        0.92        6.03     12.22 o
  -1  -1  15        8.44       -3.86     13.14 o
   1  -1  15      134.00      136.81      7.19 o
   2  -1  15       54.68       61.56      7.30 o
   3  -1  15      341.41      320.56     16.40 o
  -5   0  15       37.16       45.74     15.39 o
  -4   0  15        6.22       -5.31     12.92 o
  -3   0  15      374.42      447.02     26.47 o
  -2   0  15      129.87      154.57     20.30 o
  -1   0  15      158.16      152.77     18.95 o
   0   0  15      727.40      682.03     27.90 o
   1   0  15       27.72       23.77      5.55 o
   2   0  15       20.70       12.55      5.84 o
   3   0  15      151.21      125.12     14.89 o
  -4   1  15       40.29       65.90     25.32 o
  -3   1  15        9.53       11.92     13.69 o
  -2   1  15       93.83       90.57     14.48 o
  -1   1  15       58.87      103.21     17.01 o
   0   1  15        4.48       13.03      5.83 o
   1   1  15      540.86      571.91     27.07 o
   2   1  15      356.02      310.82     14.30 o
  -4   2  15       23.58       24.58     14.45 o
  -3   2  15      175.33      236.25     33.26 o
  -2   2  15      271.27      307.88     42.57 o
  -1   2  15       97.66      126.04     18.94 o
   0   2  15        1.14        6.71      6.18 o
   1   2  15      191.70      169.50      8.14 o
   2   2  15       82.92       75.69      7.10 o
  -3   3  15       16.51       14.69     16.23 o
  -2   3  15      228.27      298.28     25.53 o
  -1   3  15       29.94       50.49      6.37 o
   0   3  15      223.01      214.60     10.12 o
   1   3  15       50.45       30.15     12.37 o
   1 -12  16       28.16       40.68     14.49 o
  -1 -11  16       48.27       74.03     18.75 o
   0 -11  16       18.31       19.32     17.78 o
   1 -11  16       35.57       24.03     11.77 o
   2 -11  16       29.39       31.06     11.65 o
   3 -11  16      117.36      154.27     26.29 o
  -2 -10  16        6.03       17.06     12.26 o
  -1 -10  16        0.39        4.54     11.86 o
   0 -10  16       31.69       14.30     16.62 o
   1 -10  16       55.75       76.05     11.87 o
   2 -10  16      146.03      135.08     13.29 o
   3 -10  16       71.20       75.77     22.42 o
  -3  -9  16        4.18       -8.85      8.85 o
  -2  -9  16       13.94       18.34     11.83 o
  -1  -9  16       34.88       28.84     11.39 o
   0  -9  16       83.17       49.87     16.62 o
   1  -9  16      509.77      475.34     23.52 o
   2  -9  16       87.08       93.73     12.34 o
   3  -9  16       54.38       76.53     20.87 o
   4  -9  16      134.54      119.87     23.97 o
  -3  -8  16       77.81       81.15     12.82 o
  -2  -8  16       12.36        8.03     11.98 o
  -1  -8  16       18.30       27.80     10.94 o
   0  -8  16       17.00       26.28     14.69 o
   1  -8  16        4.19        4.89     10.24 o
   2  -8  16        0.61        7.29     10.12 o
   3  -8  16       12.99       12.75     18.16 o
   4  -8  16       13.60       24.73     19.71 o
  -3  -7  16        8.49       10.17     11.14 o
  -2  -7  16       18.47       26.41     10.84 o
  -1  -7  16       60.62       62.56     11.17 o
   0  -7  16       36.94       41.36     14.69 o
   1  -7  16       21.14       28.14      9.83 o
   2  -7  16      128.18      135.26     12.54 o
   3  -7  16      429.93      504.26     39.12 o
   4  -7  16       64.32       67.65     17.01 o
  -4  -6  16       22.45       21.45     11.60 o
  -3  -6  16       94.02       89.51     11.17 o
  -2  -6  16      114.58      125.13     11.23 o
  -1  -6  16       12.30        1.14      8.43 o
   1  -6  16       16.81       23.57     13.91 o
   2  -6  16      211.57      168.67     17.41 o
   4  -6  16       40.64       58.36     17.01 o
  -4  -5  16        2.06       -5.80     17.39 o
  -3  -5  16       71.98       71.34     15.29 o
  -2  -5  16       40.42       54.60     16.04 o
  -1  -5  16      234.05      251.50     23.99 o
   1  -5  16      135.36      166.29     18.56 o
   2  -5  16       16.67       37.49     12.75 o
   3  -5  16      413.57      440.32     32.14 o
   4  -5  16       58.89       68.42     17.78 o
  -4  -4  16      167.24      140.39     22.43 o
  -3  -4  16      119.32      120.32     16.58 o
  -2  -4  16        1.21       -5.43     13.09 o
  -1  -4  16       89.75      124.49     19.33 o
   1  -4  16       92.14      110.19     16.24 o
   2  -4  16       42.11       30.53     13.14 o
   3  -4  16       13.01        6.57     14.30 o
   4  -4  16       20.43       29.76     15.46 o
  -4  -3  16       16.73       16.97     14.87 o
  -3  -3  16      102.37      106.30     16.87 o
  -2  -3  16      313.39      344.53     38.13 o
  -1  -3  16       27.11       18.16     15.46 o
   1  -3  16        7.55       19.71     12.75 o
   2  -3  16      325.69      378.65     19.28 o
   3  -3  16       38.67       45.88     13.91 o
  -4  -2  16       23.70       20.75     15.27 o
  -3  -2  16      212.00      230.50     41.78 o
  -2  -2  16      113.87      146.91     16.22 o
  -1  -2  16      191.81      216.24     21.66 o
   1  -2  16        1.83       18.16     12.75 o
   2  -2  16      155.39      140.76     16.41 o
   3  -2  16       60.26       48.19      9.94 o
  -4  -1  16      147.06      156.56     18.64 o
  -3  -1  16       39.93       55.22     15.52 o
  -2  -1  16      481.77      510.54     38.35 o
  -1  -1  16      878.49      940.70     51.25 o
   1  -1  16       41.23       51.27      9.91 o
   2  -1  16        9.00       11.38      7.27 o
  -4   0  16        6.69       -6.16     19.32 o
  -3   0  16        2.84      -11.86     14.50 o
  -2   0  16        7.73        3.27     12.79 o
  -1   0  16        1.74       -9.27     15.46 o
   1   0  16       12.84       17.37      5.97 o
   2   0  16        6.19        9.44      6.31 o
  -3   1  16      270.28      303.16     22.25 o
  -2   1  16      271.14      326.21     27.09 o
  -1   1  16       57.70       80.01     18.94 o
   1   1  16       34.55       24.29      6.38 o
  -2   2  16        0.45       -2.32     16.62 o
  -1   2  16      135.40      180.58     22.43 o
   0 -10  17       24.56       31.30     17.00 o
   1 -10  17        0.21        4.87     10.56 o
  -1  -9  17      154.40      161.59     15.03 o
   0  -9  17      307.96      320.85     29.80 o
   1  -9  17      311.51      304.02     31.35 o
   2  -9  17      101.84      102.57     13.15 o
  -2  -8  17       26.78       27.72     18.55 o
  -1  -8  17       49.01       45.49     12.33 o
   0  -8  17       64.38       69.58     17.39 o
   1  -8  17       91.84       79.30     11.67 o
   2  -8  17      208.97      222.03     19.54 o
  -2  -7  17       31.15       35.61     10.92 o
  -1  -7  17       44.35       71.50     18.17 o
   1  -7  17      162.45      167.08     19.72 o
   2  -7  17      142.62      156.62     18.18 o
  -3  -6  17       60.56       51.03     16.61 o
  -2  -6  17        0.27        0.32     14.01 o
  -1  -6  17        0.36       -2.32     17.00 o
   1  -6  17       41.11       45.61     15.85 o
   2  -6  17      177.74      173.28     18.18 o
  -3  -5  17        1.90        7.19     15.07 o
  -2  -5  17        3.94       -7.38     13.65 o
  -1  -5  17      142.74      120.65     19.72 o
   1  -5  17        1.78       -3.86     14.30 o
   2  -5  17      261.16      236.04     20.51 o
  -3  -4  17       10.73        0.57     15.32 o
  -2  -4  17       38.01       23.36     14.44 o
  -1  -4  17        0.28       -1.93     17.00 o
   1  -4  17      456.09      482.63     31.37 o
   2  -4  17       63.41       57.98     14.69 o
  -3  -3  17        0.46      -15.07     15.07 o
  -2  -3  17      115.51      130.54     17.27 o
  -1  -3  17        0.70       -7.34     15.84 o
   1  -3  17      249.66      238.73     21.67 o
   2  -3  17       25.02       21.26     13.53 o
  -3  -2  17        8.43        3.83     14.92 o
  -2  -2  17        3.61      -10.05     17.00 o
  -1  -2  17      148.21      167.84     21.27 o
   1  -2  17       21.39       34.01     15.46 o
  -2  -1  17      121.83      164.72     23.20 o
  -1  -1  17       12.57       11.98     17.39 o
  -1  -5  18       17.47       37.10     18.16 o
 
